# Supplementary material for: CRISPR-Cas9 screens reveal common essential miRNAs in human cancer cell lines
Source: Genome Med. 2024 Jun 17;16:82. doi: 10.1186/s13073-024-01341-4 (PMC11181638; doi:10.1186/s13073-024-01341-4)
Supplement: Supplementary file 1 — Additional file 1: Table S1. sgRNA sequences and genomic locations for the lentiG-miR library. [file 13073_2024_1341_MOESM1_ESM.xlsx]

## Sheet: lentiG-miR
sgRNA sequence	ENSEMBL ID	GENE	CHRM	STRAND	STARTpos	ENDpos
AAAAAAAAAAAGTCGTACTT	ENSG00000264725	hsa-mir-3129	2	-	189133109	189133129
AAAAAAAAACTCCAAAACCC	ENSG00000283775	hsa-mir-4329	X	+	112780767	112780787
AAAAAAAAATTGTAGAGTTG	ENSG00000221552	hsa-mir-1303	5	-	154685802	154685822
AAAAAAAAGGTTGTTCTGGG	ENSG00000221604	hsa-mir-1293	12	-	50234203	50234223
AAAAAAGTTACTGGAATGCT	ENSG00000284378	hsa-mir-1244-1	2	-	231713328	231713348
AAAAACAGACTCTGAACACC	ENSG00000284214	hsa-mir-29C	1	+	207801907	207801927
AAAAACTATCATTATTAGGT	ENSG00000221263	hsa-mir-548P	5	-	100816562	100816582
AAAAACTGATGTATGCTTGT	ENSG00000264788	hsa-mir-3148	8	+	29957302	29957322
AAAAAGAATTTCAGAAATAC	ENSG00000266215	hsa-mir-3167	11	+	126988524	126988544
AAAAAGCAGATTCTGATTCA	ENSG00000207587	hsa-mir-544A	14	+	101048700	101048720
AAAAAGGGTCAGCATCTGCC	ENSG00000274494	hsa-mir-6832	6	-	31633831	31633851
AAAAATGATTGGTACGTCTG	ENSG00000212013	hsa-mir-509-2	X	-	147258785	147258805
AAAAATGGGTTCCTAGGAAG	ENSG00000199133	hsa-mir-LET7D	9	+	94178840	94178860
AAAAATTGAGGAATGAATGT	ENSG00000277681	hsa-mir-6739	1	+	201863376	201863396
AAAACAAATGGAGTCCTCCG	ENSG00000207942	hsa-mir-136	14	-	100884713	100884733
AAAACAATCCGTTGCGCGAC	NO_SITE	NO_SITE_1	NA	NA	NA	NA
AAAACCGACTGATGTAACTC	ENSG00000207924	hsa-mir-196A2	12	-	53991821	53991841
AAAACGCGTCACGTGACGAC	ENSG00000284252	hsa-mir-4444-1	2	+	177212731	177212751
AAAACGGTGTGGAAGATGGG	ENSG00000277264	hsa-mir-6833	6	+	32179832	32179852
AAAACTACCTATTTATGTAT	ENSG00000221502	hsa-mir-1245A	2	+	188978099	188978119
AAAACTACGTTACCGCTCGA	NO_SITE	NO_SITE_1	NA	NA	NA	NA
AAAACTAGAAGGTTTATGAC	ENSG00000264975	hsa-mir-4431	2	-	52702584	52702604
AAAAGAATTATGTGTTAGGT	ENSG00000221494	hsa-mir-548I4	X	-	84225828	84225848
AAAAGAGGTCGACCGTGTAT	ENSG00000208004	hsa-mir-323B	14	-	101056276	101056296
AAAAGCATATAGTAACAAGC	ENSG00000263629	hsa-mir-5586	14	+	59647012	59647032
AAAAGCCATAGAGAACAGCG	ENSG00000207926	hsa-mir-135A1	3	+	52294300	52294320
AAAAGCCATGGGCTACAGTG	ENSG00000199059	hsa-mir-135B	1	-	205448318	205448338
AAAAGGAAATTAAGCTCATT	ENSG00000221788	hsa-mir-1252	12	-	79419301	79419321
AAAAGGAAATTTCTGTCCAA	ENSG00000265432	hsa-mir-4308	14	+	54878169	54878189
AAAAGTAACAGCATCTCCAC	ENSG00000207624	hsa-mir-194-1	1	+	220118186	220118206
AAAAGTATGGCATGGGCACC	ENSG00000266494	hsa-mir-4641	6	-	41598765	41598785
AAAAGTCAGCATTTCCTGAG	ENSG00000283621	hsa-mir-6759	12	+	57748620	57748640
AAAAGTCTGAAGTTACATCA	ENSG00000264158	hsa-mir-4670	9	-	92528003	92528023
AAAATACAGAACTTACCCAG	ONE_INTERGENIC_SITE	ONE_INTERGENIC_SITE_63	19	-	53697054	53697074
AAAATAGGAAGGACTTTGCA	ENSG00000274056	hsa-mir-6507	10	+	98924523	98924543
AAAATCACCTGGAAACACTG	ENSG00000216069	hsa-mir-875	8	-	99536808	99536828
AAAATCATCTCTACCCTGCA	ENSG00000265160	hsa-mir-5003	5	-	172662202	172662222
AAAATGAACCAGGAACACAG	ONE_INTERGENIC_SITE	ONE_INTERGENIC_SITE_97	19	+	55073836	55073856
AAAATGAGTTCTAACGTATT	ENSG00000221442	hsa-mir-548F4	7	-	147378110	147378130
AAAATGATTGGTACGTCTGT	ENSG00000208000	hsa-mir-509-1	X	-	147260559	147260579
AAAATGCCTAGCACAGTGCC	ENSG00000208003	hsa-mir-549A	15	+	80841978	80841998
AAAATGGGGGTAGTAAGACA	ENSG00000266423	hsa-mir-3163	11	+	66934463	66934483
AAAATGTAAGGCCCCGTCAT	ONE_INTERGENIC_SITE	ONE_INTERGENIC_SITE_137	3	+	182208644	182208664
AAAATTATTGTAGTATGTGT	ENSG00000265793	hsa-mir-3118-4	15	-	21843750	21843770
AAAATTGTCCCATTTCCCAG	ONE_INTERGENIC_SITE	ONE_INTERGENIC_SITE_59	19	+	53330743	53330763
AAAATTTCTTTCACTACTTA	ENSG00000284180	hsa-mir-3606	2	+	188995688	188995708
AAACAAACCTGGCTAAACGT	ENSG00000160201	U2AF1	21	+	43104324	43104344
AAACAAATGGAGTCCTCCGA	ENSG00000207942	hsa-mir-136	14	-	100884712	100884732
AAACACATGACATACCGATT	ONE_INTERGENIC_SITE	ONE_INTERGENIC_SITE_180	X	+	121792873	121792893
AAACACCCATCAGCAATCCT	ENSG00000263981	hsa-mir-5705	4	+	87300540	87300560
AAACACCTTTATCGTAGCAC	ONE_INTERGENIC_SITE	ONE_INTERGENIC_SITE_152	5	-	110140697	110140717
AAACAGAAAGCGCTTCCCTT	ENSG00000207981	hsa-mir-519D	19	-	53713370	53713390
AAACAGAAAGTGCTCCCTTT	ENSG00000207810	hsa-mir-519E	19	-	53679963	53679983
AAACAGGGAGTACTAGAGGA	ENSG00000278204	hsa-mir-6857	X	+	53405723	53405743
AAACAGTGATCTTAAATATT	ENSG00000221466	hsa-mir-548AJ2	X	+	38023900	38023920
AAACATTAGGTTGGTGCAAA	ENSG00000263515	hsa-mir-548AN	X	+	106639828	106639848
AAACATTTAATTTGTTAGAA	ENSG00000211579	hsa-mir-759	13	+	52810141	52810161
AAACCAATCCACGCTGAGCT	ENSG00000264986	hsa-mir-5092	3	-	125151485	125151505
AAACCACAAGGAGCATAATT	ENSG00000263381	hsa-mir-5584	1	-	44545552	44545572
AAACCAGCTTCCAGAAGAAG	ENSG00000284203	hsa-mir-29B2	1	+	207802524	207802544
AAACCTCTACTAAGTTCCCA	ENSG00000265599	hsa-mir-4471	8	-	100382814	100382834
AAACCTCTCAGACAGTGCTA	ENSG00000207654	hsa-mir-128-1	2	-	135665422	135665442
AAACCTGTTATTTCCCATTG	ENSG00000265092	hsa-mir-4484	10	+	125819793	125819813
AAACCTTATTACCAAAGACG	ENSG00000207988	hsa-mir-576	4	-	109488731	109488751
AAACGACACCTCCTTGAGAA	ENSG00000216171	hsa-mir-513C	X	+	147189772	147189792
AAACGAGTTAAATTAACCGT	ONE_INTERGENIC_SITE	ONE_INTERGENIC_SITE_142	4	-	54108621	54108641
AAACGATCAGTTCGCGTGTA	NO_SITE	NO_SITE_1	NA	NA	NA	NA
AAACGCAATTCTCGAGTCTA	ENSG00000199036	hsa-mir-219A1	6	+	33207881	33207901
AAACGCCAAGTCCCTATAAG	ONE_INTERGENIC_SITE	ONE_INTERGENIC_SITE_130	3	+	14646033	14646053
AAACGTCTGTGATCCTGGCT	ENSG00000277014	hsa-mir-3179-4	16	+	18494577	18494597
AAACGTGGATTAAGGCACAG	ONE_INTERGENIC_SITE	ONE_INTERGENIC_SITE_93	19	+	54695551	54695571
AAACGTTATACGACCGACGA	NO_SITE	NO_SITE_1	NA	NA	NA	NA
AAACGTTGACCTATAATGCC	ONE_INTERGENIC_SITE	ONE_INTERGENIC_SITE_142	4	+	45568977	45568997
AAACTAATATACCCATATTC	ENSG00000283645	hsa-mir-5583-2	18	+	39676738	39676758
AAACTAATGGTAGAAACAGC	ENSG00000221227	hsa-mir-1305	4	-	182169304	182169324
AAACTAGAAGGTTTATGACT	ENSG00000264975	hsa-mir-4431	2	-	52702583	52702603
AAACTAGTAATGTTGGATTA	ENSG00000265193	hsa-mir-3923	3	+	79507953	79507973
AAACTCAAGTAACCTGGGAA	ENSG00000266776	hsa-mir-4646	6	+	31701033	31701053
AAACTGCAAAAATTGCAATT	ENSG00000221436	hsa-mir-548F3	5	+	110513894	110513914
AAACTTACACACAGCGATGT	ENSG00000116560	SFPQ	1	-	35191470	35191490
AAACTTTGCCAGAGCTACAA	ENSG00000207951	hsa-mir-561	2	+	188297546	188297566
AAACTTTGGAACATTGAAAC	ENSG00000281696	hsa-mir-664A	1	-	220200611	220200631
AAAGAACGATAACAAAATGC	ENSG00000284325	hsa-mir-3655	5	+	140647910	140647930
AAAGACGCGTAGGTTGTACC	ONE_INTERGENIC_SITE	ONE_INTERGENIC_SITE_156	6	-	20014061	20014081
AAAGAGAAAGAACAAGTAAA	ENSG00000277681	hsa-mir-6739	1	+	201863399	201863419
AAAGAGAAATTATTGTACAT	ENSG00000216058	hsa-mir-944	3	+	189829986	189830006
AAAGAGAAGCACGTGGGAAC	ENSG00000283180	hsa-mir-6767	16	-	2445435	2445455
AAAGAGAGCTGAGTGTGACC	ENSG00000263512	hsa-mir-4311	15	+	66040261	66040281
AAAGAGCAGTAAAAGCCATG	ONE_INTERGENIC_SITE	ONE_INTERGENIC_SITE_60	19	+	53583808	53583828
AAAGAGGATCAGCAGATACA	ENSG00000277391	hsa-mir-6881	15	+	74411391	74411411
AAAGAGGTCGACCGTGTATT	ENSG00000208004	hsa-mir-323B	14	-	101056275	101056295
AAAGAGTCCAGAGTCTGGGA	ENSG00000276656	hsa-mir-6083	3	+	124374353	124374373
AAAGATTGGACACCACGGAC	ONE_INTERGENIC_SITE	ONE_INTERGENIC_SITE_115	2	-	60675804	60675824
AAAGCACACGGCCTGCAGAG	ENSG00000284544	hsa-mir-330	19	-	45639013	45639033
AAAGCACAGGAACGGACGTC	ONE_INTERGENIC_SITE	ONE_INTERGENIC_SITE_129	22	-	49043536	49043556
AAAGCACTATGTACCTAACC	ONE_INTERGENIC_SITE	ONE_INTERGENIC_SITE_35	13	-	103255361	103255381
AAAGCAGGAGCCCTTCAGCA	ENSG00000277402	hsa-mir-6891	6	-	31355262	31355282
AAAGCCTTTAGCCCAGCAAT	ENSG00000266415	hsa-mir-4636	5	-	9053859	9053879
AAAGCGCTTCTTTCGCGGTT	ENSG00000265565	hsa-mir-3143	6	+	27147656	27147676
AAAGCGGGCAAAGCCCAGAC	ENSG00000284172	hsa-mir-4315-2	17	+	64822103	64822123
AAAGCGTGGGGCGGAGCTTC	ENSG00000265373	hsa-mir-3180-2	16	+	16309947	16309967
AAAGCTATTTATCGCGTCGT	NO_SITE	NO_SITE_1	NA	NA	NA	NA
AAAGCTGACAGACAGCTGCT	ENSG00000264984	hsa-mir-5691	11	-	9090338	9090358
AAAGCTGCAGGTGCTGATGT	ENSG00000265172	hsa-mir-4262	2	-	11836969	11836989
AAAGCTGGGATGTGTCAGGT	ENSG00000251856	hsa-mir-449C	5	-	55172340	55172360
AAAGCTTCCCTGAGAGGAGA	ENSG00000215991	hsa-mir-208B	14	+	23418064	23418084
AAAGGAAAGTGTATCCTAAA	ENSG00000207628	hsa-mir-651	X	+	8127035	8127055
AAAGGACTTCAGGATCCCTG	ENSG00000207991	hsa-mir-601	9	+	123402549	123402569
AAAGGAGAGAAACATCCCTG	ONE_INTERGENIC_SITE	ONE_INTERGENIC_SITE_94	19	-	54706414	54706434
AAAGGATACAGAAGGTTTCA	ENSG00000263964	hsa-mir-4509-3	15	+	28490789	28490809
AAAGGATTTGTCTTGTAGCC	ENSG00000266315	hsa-mir-4668	9	+	111932128	111932148
AAAGGCATAGTAAACGTTCA	ONE_INTERGENIC_SITE	ONE_INTERGENIC_SITE_151	5	-	102006642	102006662
AAAGGCGCGGCGTCAGGTGG	ENSG00000263697	hsa-mir-3621	9	+	137169218	137169238
AAAGGGAAGAACTAAAGGTC	ENSG00000263381	hsa-mir-5584	1	-	44545528	44545548
AAAGGGAAGTGGACGCTGGA	ENSG00000266140	hsa-mir-4533	20	-	60478155	60478175
AAAGGGATCTTGGTCTGTGC	ENSG00000266431	hsa-mir-5580	14	+	53948428	53948448
AAAGGGCAGTTCGCTGTAGG	ENSG00000278517	hsa-mir-6865	17	+	4970090	4970110
AAAGGTAAGAAGAAACTCCA	ENSG00000265432	hsa-mir-4308	14	+	54878134	54878154
AAAGGTGCCTGAGAAAATAC	ENSG00000221628	hsa-mir-1302-4	2	+	207269279	207269299
AAAGTAAGAAAGCTGGGAGA	ENSG00000199094	hsa-mir-30C2	6	-	71376981	71377001
AAAGTATGTCCACAGCTGAA	ENSG00000266760	hsa-mir-4464	6	+	90312790	90312810
AAAGTATGTCCTTTCAGCTG	ENSG00000266760	hsa-mir-4464	6	-	90312788	90312808
AAAGTGATCATTGGCAGGTG	ENSG00000207647	hsa-mir-153-1	2	-	219294118	219294138
AAAGTGCATAGAATTCTGTC	ENSG00000283894	hsa-mir-1324	3	-	75630829	75630849
AAAGTGCGGAAGTATTAGGT	ENSG00000221594	hsa-mir-548F1	10	-	54607954	54607974
AAAGTTAGGTGTTTATCTCT	ENSG00000283126	hsa-mir-1297	13	-	54312041	54312061
AAAGTTCAATATTGGGCATT	ENSG00000264975	hsa-mir-4431	2	+	52702562	52702582
AAAGTTGGCTGCAGTTAAGG	ENSG00000266517	hsa-mir-4715	15	-	25848801	25848821
AAAGTTTAGAAGTATTACAT	ENSG00000221263	hsa-mir-548P	5	+	100816488	100816508
AAATAAAGCGAAAAAAACAC	ENSG00000212040	hsa-mir-543	14	-	101032010	101032030
AAATAAAGCGAATTCACCAA	ENSG00000199015	hsa-mir-377	14	-	101062070	101062090
AAATAAAGGAAGTTAGGCTG	ENSG00000266919	hsa-mir-423	17	+	30117094	30117114
AAATAATAGTCTAGGCACAG	ONE_INTERGENIC_SITE	ONE_INTERGENIC_SITE_64	19	+	53723711	53723731
AAATACTCGATCGACGACTA	NO_SITE	NO_SITE_2	NA	NA	NA	NA
AAATAGCCTTTCAAACAATT	ENSG00000202609	hsa-mir-488	1	+	177029398	177029418
AAATATCGACCGGCGTTCGA	NO_SITE	NO_SITE_2	NA	NA	NA	NA
AAATATTCAAACAGGAGTGG	ENSG00000283222	hsa-mir-4433A	2	+	64340816	64340836
AAATCATAGTCGGTTGAAGC	ONE_INTERGENIC_SITE	ONE_INTERGENIC_SITE_119	2	+	172519883	172519903
AAATCCCCAGCAAAACACAG	ENSG00000207575	hsa-mir-649	22	+	21034186	21034206
AAATCCCGTTAATAAGTAAG	ENSG00000238367	hsa-mir-2113	6	+	98024580	98024600
AAATCCCTATTTCATATAAG	ENSG00000199001	hsa-mir-448	X	+	114823507	114823527
AAATCGCAGAGAAGACTGAG	ENSG00000263978	hsa-mir-4499	13	-	20433841	20433861
AAATCGCATGGCATCGATCG	NO_SITE	NO_SITE_2	NA	NA	NA	NA
AAATCTACGAAGCATTTGGT	ENSG00000221230	hsa-mir-548L	11	+	94466502	94466522
AAATCTGAAATCACCAATAA	ENSG00000266370	hsa-mir-3657	12	+	112037636	112037656
AAATCTGCCACTGTGGAAGC	ENSG00000274054	hsa-mir-4727	17	-	38825850	38825870
AAATCTGCCAGCTTCCACAG	ENSG00000274054	hsa-mir-4727	17	+	38825854	38825874
AAATGACACCTCCTTGTGAA	ENSG00000207871	hsa-mir-513B	X	+	147199112	147199132
AAATGACACTGGCAGCTGTG	ENSG00000207647	hsa-mir-153-1	2	+	219294196	219294216
AAATGCACATCAGGTTCTAG	ENSG00000266518	hsa-mir-4268	2	-	219906551	219906571
AAATGCCTAGCACAGTGCCT	ENSG00000208003	hsa-mir-549A	15	+	80841979	80841999
AAATGCTTATTGGTCATTTC	ENSG00000264796	hsa-mir-5009	15	+	89883943	89883963
AAATGGAAAATTCCAGACTG	ENSG00000264906	hsa-mir-4494	12	-	47364214	47364234
AAATGGACATTGTCATCTTC	ENSG00000265902	hsa-mir-4696	11	+	74720298	74720318
AAATGGGTCCGATTATTGAA	ENSG00000265345	hsa-mir-5188	12	-	124915607	124915627
AAATGTATGACTATCAAGGC	ENSG00000168438	CDC40	6	+	110212156	110212176
AAATGTGAGGTGTAGAAAGA	ENSG00000221788	hsa-mir-1252	12	+	79419261	79419281
AAATGTGCTAGTGCCAAAAT	ENSG00000199158	hsa-mir-96	7	+	129774761	129774781
AAATTACATCAGTATATAGA	ENSG00000275469	hsa-mir-6130	21	-	23079315	23079335
AAATTCAAATAAAGTGAGAG	ENSG00000264200	hsa-mir-4693	11	+	103849954	103849974
AAATTCACTCTAGTGCTTTA	ENSG00000207586	hsa-mir-135A2	12	+	97563833	97563853
AAATTCGGCTCTGGGTCTGT	ENSG00000211575	hsa-mir-760	1	+	93846892	93846912
AAATTGGTACACAGTCCACA	ENSG00000207624	hsa-mir-194-1	1	+	220118209	220118229
AAATTTAACACGTCCAATTG	ONE_INTERGENIC_SITE	ONE_INTERGENIC_SITE_155	6	-	9847938	9847958
AAATTTGGATACTAAAACAA	ENSG00000216099	hsa-mir-889	14	-	101047969	101047989
AACAAAGCGCTCCCCTTTAG	ENSG00000207862	hsa-mir-518B	19	+	53702802	53702822
AACAAAGTATGAGACCACCT	ONE_INTERGENIC_SITE	ONE_INTERGENIC_SITE_94	19	+	54791341	54791361
AACAAGAGAGCAGATGGGAA	ENSG00000283474	hsa-mir-6828	3	-	170423141	170423161
AACAAGGACAGAAACAGTGA	ENSG00000263631	hsa-mir-378D1	4	+	5923328	5923348
AACAAGGCCTGACTCCTCTG	ENSG00000265195	hsa-mir-4312	15	+	68801887	68801907
AACAATGTCCCTATCGCATA	ONE_INTERGENIC_SITE	ONE_INTERGENIC_SITE_55	18	+	47973949	47973969
AACACAATAAAGTCTATGTA	ENSG00000263783	hsa-mir-5590	2	-	134857829	134857849
AACACACAGGACCTGGAGTC	ENSG00000199047	hsa-mir-378A	5	-	149732837	149732857
AACACAGCGCTGTTACGGAT	ONE_INTERGENIC_SITE	ONE_INTERGENIC_SITE_178	X	-	47366476	47366496
AACACATGATTATAAATGCT	ENSG00000263734	hsa-mir-4643	6	-	91521672	91521692
AACACCCTCATATCATATCG	ONE_INTERGENIC_SITE	ONE_INTERGENIC_SITE_179	X	-	90881981	90882001
AACACCTCTTTGTCTACGCT	ENSG00000265658	hsa-mir-3690	X	-	1293940	1293960
AACACCTGCATCACAGCCTT	ENSG00000284054	hsa-mir-7112	8	-	144262685	144262705
AACACGAGGCCAAAACACAG	ONE_INTERGENIC_SITE	ONE_INTERGENIC_SITE_86	19	-	54499645	54499665
AACACTAATTACGCGCGATA	NO_SITE	NO_SITE_2	NA	NA	NA	NA
AACACTAGGCCTACTCTGAT	ENSG00000264902	hsa-mir-5701-3	15	+	21951242	21951262
AACACTCATCGCGGGGTCAG	ENSG00000221754	hsa-mir-1260A	14	+	77266267	77266287
AACAGAACGAGCACTGGACT	ENSG00000264926	hsa-mir-378F	1	+	23929126	23929146
AACAGACCCTACATCTCGAT	ONE_INTERGENIC_SITE	ONE_INTERGENIC_SITE_171	9	-	24218141	24218161
AACAGCCACAGTACAACTGC	ENSG00000281842	hsa-mir-1291	12	+	48654496	48654516
AACAGCCATCTTGGGACCAC	ENSG00000276326	hsa-mir-2909	17	-	37033782	37033802
AACAGGACCTGTGCTCACTG	ENSG00000276926	hsa-mir-6797	19	+	41869667	41869687
AACAGGACTCTTACTCCCTC	ENSG00000212024	hsa-mir-550A3	7	+	29680799	29680819
AACAGGAGCATAGAAAGGCT	ENSG00000264684	hsa-mir-4773-1	2	+	151368401	151368421
AACAGGCCTCAGACCAGTAC	ENSG00000208018	hsa-mir-645	20	+	50585811	50585831
AACAGGGAGTACTAGAGGAG	ENSG00000278204	hsa-mir-6857	X	+	53405724	53405744
AACAGGTAGTCTGAACACTG	ENSG00000208024	hsa-mir-199A2	1	+	172144610	172144630
AACAGTAACACTCTAAAAGG	ENSG00000207810	hsa-mir-519E	19	-	53680002	53680022
AACAGTAACGCTCCAAAAGA	ENSG00000207615	hsa-mir-515-2	19	-	53685070	53685090
AACAGTGACTTGCTCTCCAA	ENSG00000283944	hsa-mir-4709	14	-	74480178	74480198
AACATCACAAGTCAGGCTCT	ENSG00000207863	hsa-mir-125B2	21	+	16590303	16590323
AACATCTACGAATAGCAGAG	ONE_INTERGENIC_SITE	ONE_INTERGENIC_SITE_106	19	-	55554933	55554953
AACATGATACCCCCAACGTA	ONE_INTERGENIC_SITE	ONE_INTERGENIC_SITE_27	12	+	41721624	41721644
AACATGATAGTGACAGGTAC	ENSG00000266436	hsa-mir-4264	2	-	79649314	79649334
AACATGATGTGGTTTATATT	ENSG00000221801	hsa-mir-548H2	16	+	11306444	11306464
AACATGTGGAAGTGGTTGGT	ENSG00000266421	hsa-mir-4451	4	-	85722494	85722514
AACATTGACATCAACACTAG	ENSG00000283420	hsa-mir-4278	5	-	6827880	6827900
AACATTGCACTGCTAGTGAC	ENSG00000208009	hsa-mir-130A	11	-	57641247	57641267
AACATTGCATTCGTGGAGGG	ENSG00000265140	hsa-mir-4301	11	-	113450043	113450063
AACCAAACTGTCAAAAGTGT	ENSG00000264493	hsa-mir-4298	11	-	1859476	1859496
AACCAAGTCCCAGCGCACAG	ONE_INTERGENIC_SITE	ONE_INTERGENIC_SITE_90	19	-	54653306	54653326
AACCACCCCGAACTCCCATG	ENSG00000276169	hsa-mir-6871	20	-	41169031	41169051
AACCACGTCTGCTCTGAGCT	ENSG00000207973	hsa-mir-589	7	-	5495874	5495894
AACCACTCTTCAAGTACCGA	ENSG00000207742	hsa-mir-487A	14	-	101052447	101052467
AACCAGAGAAGCCAGTAGCA	ENSG00000265503	hsa-mir-1269B	17	+	12917319	12917339
AACCATCTCTGGTGCAGAAT	ENSG00000265595	hsa-mir-4756	20	+	54068445	54068465
AACCCAGAAAACCTCTCTTC	ENSG00000207761	hsa-mir-329-1	14	-	101026795	101026815
AACCCATGGGAACTTAGTAG	ENSG00000265599	hsa-mir-4471	8	+	100382822	100382842
AACCCCAGGCCCGAGGGCCA	ENSG00000274314	hsa-mir-6749	11	+	64902454	64902474
AACCCCAGTGGACAACCCTA	ENSG00000284148	hsa-mir-6756	11	-	119313010	119313030
AACCCCCATCTCCCCCACCT	ENSG00000273745	hsa-mir-6870	20	+	10649691	10649711
AACCCCTAAGGCAACTGGAT	ENSG00000265929	hsa-mir-5195	14	-	106850948	106850968
AACCCGAACTCAATTCGTTG	ONE_INTERGENIC_SITE	ONE_INTERGENIC_SITE_123	20	-	21518467	21518487
AACCCGTAGATCCGAACTTG	ENSG00000207994	hsa-mir-100	11	-	122152280	122152300
AACCCGTAGATCCGATCTTG	ENSG00000207638	hsa-mir-99A	21	+	16539118	16539138
AACCCTGCAGCCCCAGCTGG	ENSG00000284385	hsa-mir-4313	15	-	75762274	75762294
AACCGAAGTGGTCTTGCCAC	ENSG00000264763	hsa-mir-4295	10	-	112634205	112634225
AACCGCACCCAAACACTGCT	ENSG00000207713	hsa-mir-200C	12	-	6963716	6963736
AACCGCTGTATACGGCCAAG	ONE_INTERGENIC_SITE	ONE_INTERGENIC_SITE_11	10	+	33343639	33343659
AACCGGCATTTGTTCTGAAC	ENSG00000207973	hsa-mir-589	7	+	5495857	5495877
AACCTAATATGATGCAAAAT	ENSG00000221333	hsa-mir-548K	11	+	70284063	70284083
AACCTAATATTTGGCATCTA	ENSG00000263581	hsa-mir-548X2	13	+	65966430	65966450
AACCTCAAATAGCGTGCCAG	ENSG00000264390	hsa-mir-4465	6	-	140683827	140683847
AACCTCAAGTAGTCTGACCA	ENSG00000264390	hsa-mir-4465	6	+	140683869	140683889
AACCTCTACTAAGTTCCCAT	ENSG00000265599	hsa-mir-4471	8	-	100382813	100382833
AACCTGGCCTCAGATTCATC	ENSG00000207931	hsa-mir-577	4	-	114656797	114656817
AACCTGGCTTGACCATGACC	ENSG00000283845	hsa-mir-4721	16	+	28843999	28844019
AACCTGTTATTTCCCATTGA	ENSG00000265092	hsa-mir-4484	10	+	125819794	125819814
AACGAATCACTGGATACCAT	ENSG00000283944	hsa-mir-4709	14	+	74480173	74480193
AACGATGCCCAAGGTTGCTG	ENSG00000265584	hsa-mir-3978	X	-	110082193	110082213
AACGCAACCTCAGCGTCTGC	ENSG00000284481	hsa-mir-1292	20	-	2652797	2652817
AACGCATGTCACTGGGCAGG	ENSG00000283813	hsa-mir-4485	11	+	10508314	10508334
AACGCCAGAGTGGGACATTA	ENSG00000276580	hsa-mir-8055	8	-	6622221	6622241
AACGCGTACTATCCGACGAA	NO_SITE	NO_SITE_2	NA	NA	NA	NA
AACGCTGGCCGGGGCGGGAG	ENSG00000283764	hsa-mir-6850	8	-	144791969	144791989
AACGGAGCTGGCCAAAAAGC	ENSG00000266206	hsa-mir-3926-1	8	+	12727251	12727271
AACGGCCGCCTAAACCACCC	ENSG00000274713	hsa-mir-7974	19	-	11495588	11495608
AACGGCTACTTCACAACACC	ENSG00000207954	hsa-mir-138-1	3	+	44114287	44114307
AACGGTAACACTCTAAAGGG	ENSG00000207981	hsa-mir-519D	19	-	53713413	53713433
AACGTATTCGGTTGGTGCAA	ENSG00000265617	hsa-mir-548AG2	20	+	60564564	60564584
AACTAACGGGCCGGCGCCGA	ENSG00000264947	hsa-mir-3181	16	-	50742325	50742345
AACTAATAGGATGCAAACTT	ENSG00000221275	hsa-mir-548I2	4	+	9556302	9556322
AACTACTGAACAGAGTCACT	ENSG00000221287	hsa-mir-1289-2	5	-	133427646	133427666
AACTACTTGTATTCTAGCTC	ENSG00000208002	hsa-mir-643	19	-	52281825	52281845
AACTCAAGAGCCCATAGACA	ENSG00000207642	hsa-mir-571	4	-	350206	350226
AACTCACACTCATCCAACAT	ONE_INTERGENIC_SITE	ONE_INTERGENIC_SITE_17	11	-	29281621	29281641
AACTCAGCGTTCTAGTAGGC	ENSG00000221760	hsa-mir-548J	22	+	26555232	26555252
AACTCAGCTTGTCAAATACA	ENSG00000284567	hsa-mir-223	X	-	66018900	66018920
AACTCCATGTGGGTCTTGGG	ENSG00000266580	hsa-mir-4254	1	-	31758733	31758753
AACTCCTGTGGGGTGGGACA	ENSG00000265874	hsa-mir-4489	11	-	65649250	65649270
AACTCGCCAAGGACCGTAAG	ONE_INTERGENIC_SITE	ONE_INTERGENIC_SITE_53	17	+	80978919	80978939
AACTCGTCGAGCTGCGCGTG	ENSG00000284081	hsa-mir-1199	19	+	14073424	14073444
AACTCTGAATTAGTAAGGTT	ENSG00000266760	hsa-mir-4464	6	-	90312822	90312842
AACTCTGCAAAGGAAGAAGA	ENSG00000264525	hsa-mir-4778	2	+	66358276	66358296
AACTCTGCTCAACGGACGCA	ONE_INTERGENIC_SITE	ONE_INTERGENIC_SITE_181	X	-	143347089	143347109
AACTGAGGATCATAGCCTGA	ENSG00000265442	hsa-mir-3941	10	+	122417049	122417069
AACTGATGCCTTTCCAAGTA	ENSG00000216075	hsa-mir-890	X	+	145994339	145994359
AACTGCACTGGGGTAAGGAT	ENSG00000277391	hsa-mir-6881	15	-	74411419	74411439
AACTGCGACTTCAAGCAAAA	ENSG00000265539	hsa-mir-3164	11	-	69083235	69083255
AACTGGCTAGGGAAAATGAT	ENSG00000281696	hsa-mir-664A	1	-	220200594	220200614
AACTGTGACTTTAAGGGAAA	ENSG00000265539	hsa-mir-3164	11	+	69083199	69083219
AACTGTTGATTGTATTAGAT	ENSG00000265301	hsa-mir-548AD	2	-	35471481	35471501
AACTTAAACTCAGCCCTTCT	ENSG00000264653	hsa-mir-5194	8	-	130008424	130008444
AACTTACAACTGTAACTAGA	ENSG00000222831	hsa-mir-1537	1	+	235853012	235853032
AACTTCACTCCACTGAAATC	ENSG00000284485	hsa-mir-205	1	-	209432206	209432226
AACTTGCTAAGTAAAGTGGG	ENSG00000264069	hsa-mir-3943	7	+	43150962	43150982
AACTTGTAGAATCGCGCGAA	NO_SITE	NO_SITE_3	NA	NA	NA	NA
AAGAAAAATGGACTCTAGTT	ENSG00000207874	hsa-mir-610	11	+	28056909	28056929
AAGAAAGCGCTTCTCTTTAG	ENSG00000207706	hsa-mir-518F	19	+	53700082	53700102
AAGAAAGTGCTTCCTTTCAG	ENSG00000207620	hsa-mir-516A2	19	+	53761203	53761223
AAGAAAGTGCTTCTCTTTGG	ENSG00000207735	hsa-mir-520D	19	+	53720163	53720183
AAGAAAGTGGTTTCTTAAAA	ENSG00000283207	hsa-mir-1255B1	4	-	36426400	36426420
AAGAACACCTGATAAAACTG	ENSG00000216069	hsa-mir-875	8	+	99536842	99536862
AAGAACAGGATCACACCTCC	ENSG00000265848	hsa-mir-3689D1	9	+	134849630	134849650
AAGAACAGGCGTTCAGTGCA	ENSG00000283759	hsa-mir-614	12	-	12915879	12915899
AAGAACAGTGAGCAACCTGA	ENSG00000283768	hsa-mir-1178	12	+	119713672	119713692
AAGAACATGCATCCTTTCAG	ENSG00000211532	hsa-mir-526A2	19	+	53726976	53726996
AAGAACGCGCTTCCCTATAG	ENSG00000283455	hsa-mir-523	19	+	53698452	53698472
AAGAACTCTTAAAACTCAAC	ENSG00000263752	hsa-mir-3133	2	-	241477955	241477975
AAGAAGGACACTGGTGTCAA	ENSG00000276917	hsa-mir-8080	2	-	79866559	79866579
AAGAAGGGAGGAGGAGCGGA	ENSG00000266665	hsa-mir-4739	17	-	79707227	79707247
AAGAAGGGCCCACTGGTACA	ENSG00000265822	hsa-mir-4422	1	-	55225683	55225703
AAGAAGTATGTACTCTGAGT	ENSG00000284453	hsa-mir-1-2	18	+	21829082	21829102
AAGAATGGCTGTCCGTAGTA	ENSG00000216099	hsa-mir-889	14	+	101047925	101047945
AAGAATGTGGAAGTGGTCTG	ENSG00000284261	hsa-mir-4657	7	-	44881787	44881807
AAGACAATCAAGAAAAGATT	ENSG00000265429	hsa-mir-4782	2	-	113721332	113721352
AAGACACAGCCGCCAGGCCC	ENSG00000277698	hsa-mir-6770-2	16	-	16329343	16329363
AAGACACGAGACCTTTCCAA	ENSG00000266150	hsa-mir-4711	1	+	59733262	59733282
AAGACACGGAGCCAGAGCTC	ENSG00000207611	hsa-mir-149	2	-	240456014	240456034
AAGACACTATCAGAATTCTC	ENSG00000275207	hsa-mir-6740	1	-	202003204	202003224
AAGACAGAACAATTAGGGGC	ENSG00000277681	hsa-mir-6739	1	-	201863423	201863443
AAGACAGAGGAAGGGATTCT	ENSG00000265137	hsa-mir-3192	20	+	18470624	18470644
AAGACATCTACAGAGTACAT	ENSG00000207719	hsa-mir-623	13	-	99356201	99356221
AAGACATGAGCCCTTTGGAA	ENSG00000266150	hsa-mir-4711	1	-	59733262	59733282
AAGACCCAAGGAAAGCTAGG	ENSG00000198975	hsa-mir-LET7A2	11	+	122146531	122146551
AAGACCCAGGAATCCCACCG	ONE_INTERGENIC_SITE	ONE_INTERGENIC_SITE_93	19	-	54703060	54703080
AAGACCTCTGCACTGTGAGT	ENSG00000284575	hsa-mir-4793	3	-	48644213	48644233
AAGACGAGCAAAAAGCTTGT	ENSG00000199157	hsa-mir-208A	14	-	23388605	23388625
AAGACGCGTAAAGCGCCCGT	NO_SITE	NO_SITE_3	NA	NA	NA	NA
AAGACGGGAGGAGAGGAGTG	ENSG00000207805	hsa-mir-483	11	+	2134159	2134179
AAGACTAGAGGTAGGAAATG	ENSG00000283514	hsa-mir-3975	18	+	35591781	35591801
AAGACTTAGTGAATCGCATA	ONE_INTERGENIC_SITE	ONE_INTERGENIC_SITE_143	4	-	76884441	76884461
AAGAGAAACTCGGTGACTCC	ENSG00000264073	hsa-mir-3199-1	22	-	27920607	27920627
AAGAGACACTCACCTCCTCC	ENSG00000284015	hsa-mir-1281	22	-	41092527	41092547
AAGAGACCGAACAGGTATAT	ENSG00000265725	hsa-mir-3144	6	-	120015229	120015249
AAGAGAGGATCAAGTCAGGT	ENSG00000276712	hsa-mir-7111	6	-	35470551	35470571
AAGAGCACTGCAGTTCTGTT	ENSG00000276622	hsa-mir-6499	5	-	151522120	151522140
AAGAGCTGGAAGAAGGCTGA	ENSG00000278418	hsa-mir-6512	2	-	177313849	177313869
AAGAGCTGTGCATACGGTAG	ONE_INTERGENIC_SITE	ONE_INTERGENIC_SITE_154	5	+	171551846	171551866
AAGAGCTTTAATCCCTGAGC	ENSG00000284421	hsa-mir-7110	3	-	123161833	123161853
AAGAGGCGTCCCAAAGAGAT	ENSG00000284247	hsa-mir-2682	1	+	98045302	98045322
AAGAGGTTCCAGTGCGCTCT	ONE_INTERGENIC_SITE	ONE_INTERGENIC_SITE_146	4	-	187506973	187506993
AAGAGTACGTCTATACCTCC	ONE_INTERGENIC_SITE	ONE_INTERGENIC_SITE_14	10	-	104110290	104110310
AAGAGTCTGGAGACACACGT	ONE_INTERGENIC_SITE	ONE_INTERGENIC_SITE_88	19	-	54602578	54602598
AAGAGTTAGTGGGCTAGAGA	ENSG00000284152	hsa-mir-6758	12	+	57512696	57512716
AAGATAGGGCCTAGTTAGGT	ENSG00000265005	hsa-mir-548W	16	+	26025237	26025257
AAGATATTTCATCAGGCAAA	ENSG00000266618	hsa-mir-4742	1	-	224398306	224398326
AAGATCCATAACAGGGAAAT	ENSG00000263381	hsa-mir-5584	1	+	44545499	44545519
AAGATCCTTGAAGTTCCTGG	ENSG00000207951	hsa-mir-561	2	+	188297577	188297597
AAGATCCTTGATGTTCCTGG	ENSG00000207951	hsa-mir-561	2	-	188297512	188297532
AAGATGGTGACCACATAGGA	ENSG00000283639	hsa-mir-9500	2	+	218823114	218823134
AAGATTAAAATCACATTGCC	ENSG00000207563	hsa-mir-23B	9	+	95085273	95085293
AAGCAAAACGGCATGATTGC	ENSG00000265539	hsa-mir-3164	11	-	69083223	69083243
AAGCAAACAAACCCCCTCCA	ENSG00000276584	hsa-mir-6737	1	+	153962397	153962417
AAGCAAAGTAATAAATAGGC	ENSG00000283193	hsa-mir-1243	4	-	113106911	113106931
AAGCAAATCAGAATCACACC	ENSG00000199051	hsa-mir-361	X	+	85903654	85903674
AAGCAAGCTGAGGAGATAGG	ENSG00000276639	hsa-mir-7154	11	-	45691724	45691744
AAGCAATCTTGTACTCAGTG	ENSG00000174231	PRPF8	17	+	1680992	1681012
AAGCAATGAGAAACACAAAG	ONE_INTERGENIC_SITE	ONE_INTERGENIC_SITE_93	19	+	54704364	54704384
AAGCAATGTGTGACAGGTAC	ENSG00000238367	hsa-mir-2113	6	+	98024554	98024574
AAGCACACCTGTGGGACTTC	ENSG00000264295	hsa-mir-3922	12	+	104591693	104591713
AAGCACGCGTCGAGCGTCTA	NO_SITE	NO_SITE_3	NA	NA	NA	NA
AAGCACGTGGGAACTGGTGG	ENSG00000283180	hsa-mir-6767	16	-	2445429	2445449
AAGCACTACACACAGCACAG	ENSG00000207969	hsa-mir-507	X	+	147231077	147231097
AAGCACTTCTTACATTACCA	ENSG00000284157	hsa-mir-106A	X	-	134170204	134170224
AAGCACTTTCTCTTGTCCAA	ENSG00000283289	hsa-mir-524	19	+	53711044	53711064
AAGCAGCATTATGCAGGGGT	ENSG00000275458	hsa-mir-6809	2	+	217900548	217900568
AAGCAGGACTTCCGTGACCT	ENSG00000283969	hsa-mir-6838	7	+	44073404	44073424
AAGCAGGGAGGTTCTCCCAG	ENSG00000216031	hsa-mir-298	20	-	58818282	58818302
AAGCATTTAGCCATAAGTCA	ENSG00000266396	hsa-mir-4273	3	-	75738318	75738338
AAGCCAAAAAGAGAAAGTGG	ONE_INTERGENIC_SITE	ONE_INTERGENIC_SITE_107	19	+	55561141	55561161
AAGCCACCACACTTAAGTCA	ENSG00000263762	hsa-mir-4286	8	-	10667047	10667067
AAGCCATGAGACTATTAGGA	ENSG00000212017	hsa-mir-548U	6	+	57390136	57390156
AAGCCATGGGCTACAGTGAG	ENSG00000199059	hsa-mir-135B	1	-	205448316	205448336
AAGCCCATGCCCAGCACTGC	ENSG00000266643	hsa-mir-3677	16	-	2270734	2270754
AAGCCCTGTTCTATGCCCTG	ENSG00000221052	hsa-mir-1266	15	-	52277139	52277159
AAGCGAGCTGAAACAGCGCC	ENSG00000221120	hsa-mir-1224	3	-	184241448	184241468
AAGCGAGCTGAACTAGAGAT	ENSG00000276733	hsa-mir-7158	2	+	5974722	5974742
AAGCGCAGGAAAGGAAGTGT	ENSG00000283874	hsa-mir-3911	9	+	127690726	127690746
AAGCGCCCGACATGCGCACG	ENSG00000284324	hsa-mir-3175	15	-	92904440	92904460
AAGCGCTAGTACGCGGTTTA	NO_SITE	NO_SITE_3	NA	NA	NA	NA
AAGCGCTGTTGCTAGCCACA	ENSG00000207652	hsa-mir-621	13	-	40810826	40810846
AAGCGCTTATTACGCGCAGT	NO_SITE	NO_SITE_3	NA	NA	NA	NA
AAGCGGTAACACTCAAAAGA	ENSG00000199031	hsa-mir-371A	19	-	53787730	53787750
AAGCGGTTGTACGACGCACG	NO_SITE	NO_SITE_4	NA	NA	NA	NA
AAGCGTAATACGCGCGTCAC	NO_SITE	NO_SITE_4	NA	NA	NA	NA
AAGCGTGGACCGGTCCGGGT	ENSG00000207736	hsa-mir-657	17	-	81125324	81125344
AAGCTCAGCGTGGATTGGTT	ENSG00000264986	hsa-mir-5092	3	+	125151498	125151518
AAGCTCCTTGAGGACAGGGA	ENSG00000254324	hsa-mir-151A	8	-	140732583	140732603
AAGCTCTAAGGTTCCGCCTG	ENSG00000264141	hsa-mir-3928	22	-	31160099	31160119
AAGCTGAGGATTAGGGGACT	ENSG00000275344	hsa-mir-6503	11	-	60209102	60209122
AAGCTGATGGACTGAGTCAG	ENSG00000284343	hsa-mir-631	15	-	75353628	75353648
AAGCTGGGCTGAGAGGCGAC	ENSG00000264010	hsa-mir-4429	2	-	11540653	11540673
AAGCTTTCTTCTTAATGTTT	ENSG00000283665	hsa-mir-3974	12	-	17673394	17673414
AAGGAAAACTTCCAACTGAA	ENSG00000278483	hsa-mir-8087	11	+	27514994	27515014
AAGGAAAGTGCACCCAGTTT	ENSG00000221017	hsa-mir-1323	19	+	53672026	53672046
AAGGAAGCCACCAGGTTCAT	ENSG00000264233	hsa-mir-4456	5	+	535880	535900
AAGGAAGTGAGTGCAGCCAC	ENSG00000207554	hsa-mir-647	20	+	63942709	63942729
AAGGACAGCAAGAAAAATGA	ENSG00000283978	hsa-mir-365B	17	+	31575437	31575457
AAGGACAGCACAAAGGCGGC	ENSG00000283416	hsa-mir-1910	16	+	85741673	85741693
AAGGACTGGGAAATGCCAGG	ONE_INTERGENIC_SITE	ONE_INTERGENIC_SITE_91	19	-	54660558	54660578
AAGGAGAAAAGATACTAGGC	ENSG00000221737	hsa-mir-548I1	3	+	125790450	125790470
AAGGAGACAGGCAGTTCAGG	ENSG00000274988	hsa-mir-6876	8	+	25345428	25345448
AAGGAGCTTACAATCTAGCT	ENSG00000211997	hsa-mir-708	11	-	79402083	79402103
AAGGAGCTTCAGTCTAGTAG	ENSG00000254324	hsa-mir-151A	8	+	140732608	140732628
AAGGAGGCTTGGTCTTAGCA	ENSG00000263409	hsa-mir-4747	19	+	4932708	4932728
AAGGAGTGTTCTACTCCTCA	ENSG00000207609	hsa-mir-491	9	-	20716140	20716160
AAGGATCATGATGGGCTCCT	ENSG00000207569	hsa-mir-433	14	+	100881962	100881982
AAGGATGTGATGTGAGCAGA	ENSG00000284152	hsa-mir-6758	12	+	57512720	57512740
AAGGATTACGGACCAGCTAA	ENSG00000284561	hsa-mir-4788	3	+	134437848	134437868
AAGGATTAGGGACCAACTAA	ENSG00000284561	hsa-mir-4788	3	-	134437886	134437906
AAGGATTCCAGTGAGGGAGT	ENSG00000273500	hsa-mir-6129	17	-	49288429	49288449
AAGGCAGTGTGTTAGGTTCA	ENSG00000264966	hsa-mir-5094	15	+	89850694	89850714
AAGGCATCGGCAAATCTCCG	ONE_INTERGENIC_SITE	ONE_INTERGENIC_SITE_149	5	-	54421521	54421541
AAGGCCACACAGCTGGACAG	ENSG00000263979	hsa-mir-4672	9	+	127869478	127869498
AAGGCCAGAGTGCAAGAGTC	ENSG00000283856	hsa-mir-7703	14	+	24143514	24143534
AAGGCCAGTGTTGGGGATTA	ENSG00000278108	hsa-mir-6757	12	-	53056985	53057005
AAGGCCTACAGTCTCCTGTG	ONE_INTERGENIC_SITE	ONE_INTERGENIC_SITE_85	19	-	54488560	54488580
AAGGCCTAGAGTCTCCTGTG	ONE_INTERGENIC_SITE	ONE_INTERGENIC_SITE_84	19	-	54483698	54483718
AAGGCCTCCTAGCCTTGAGT	ENSG00000265965	hsa-mir-4266	2	+	109313602	109313622
AAGGCGATGTACTTTCCTGC	ENSG00000221649	hsa-mir-1233-1	15	+	34382070	34382090
AAGGCGGATCGAATCGACGT	NO_SITE	NO_SITE_4	NA	NA	NA	NA
AAGGCGGCATGAGTTCCATG	ONE_INTERGENIC_SITE	ONE_INTERGENIC_SITE_58	19	-	53323973	53323993
AAGGCGTCAGTGTCGGGTGA	ENSG00000265976	hsa-mir-4725	17	+	31575348	31575368
AAGGCTACCCCAGAGAGCAA	ENSG00000284542	hsa-mir-3614	17	+	56891314	56891334
AAGGCTAGTGGAAAGAGCAC	ENSG00000264534	hsa-mir-378B	3	+	10330261	10330281
AAGGCTCAGAAGGTAGAATG	ENSG00000264494	hsa-mir-4650-2	7	+	72697955	72697975
AAGGCTCAGTCCCCACCTCT	ENSG00000264553	hsa-mir-4257	1	-	150551992	150552012
AAGGCTGAACAACGCTCCTG	ONE_INTERGENIC_SITE	ONE_INTERGENIC_SITE_35	13	-	103660238	103660258
AAGGCTGACAGCGCCCTGCC	ENSG00000284336	hsa-mir-2277	5	-	93620719	93620739
AAGGCTGCTGGTAACTGGGA	ENSG00000283726	hsa-mir-5193	3	-	49806222	49806242
AAGGCTGGCAAGCCTGACCA	ENSG00000264426	hsa-mir-4283-1	7	+	56955815	56955835
AAGGCTTCTGATCAAGATTT	ENSG00000264160	hsa-mir-4762	22	-	45760537	45760557
AAGGCTTGATGAGAACTCCC	ENSG00000265007	hsa-mir-4327	21	+	30375321	30375341
AAGGGAAGGATGCGAGTCAG	ENSG00000275166	hsa-mir-6814	21	+	41746794	41746814
AAGGGAGAGGCGTGAAGTGG	ENSG00000276770	hsa-mir-6780B	6	-	43434589	43434609
AAGGGCCAAAGAGCCCCATG	ONE_INTERGENIC_SITE	ONE_INTERGENIC_SITE_107	19	-	55576423	55576443
AAGGGCCCACTGGTACATGG	ENSG00000265822	hsa-mir-4422	1	-	55225680	55225700
AAGGGCTCTACTGTCCTTTC	ENSG00000283637	hsa-mir-4776-2	2	-	212926296	212926316
AAGGGCTTTGAATAGCACTG	ONE_INTERGENIC_SITE	ONE_INTERGENIC_SITE_110	19	-	55782374	55782394
AAGGGGAAGAGGCATTATGT	ENSG00000284446	hsa-mir-1236	6	+	31956866	31956886
AAGGGGACAGTGTGGGCGAG	ENSG00000273700	hsa-mir-6760	12	-	111304185	111304205
AAGGGGCAGAGGAAAGGAGG	ENSG00000264370	hsa-mir-3125	2	-	12737436	12737456
AAGGGGCTGGGGGAGCACAA	ENSG00000275451	hsa-mir-6085	15	+	62343128	62343148
AAGGGGGCATTAGATACTGA	ENSG00000211582	hsa-mir-758	14	-	101026097	101026117
AAGGTACAGTCAACGGTCAG	ENSG00000207595	hsa-mir-181A2	9	-	124692525	124692545
AAGGTCAGAGCACGTGATAG	ONE_INTERGENIC_SITE	ONE_INTERGENIC_SITE_16	11	-	3252137	3252157
AAGGTCATCAGAACCACTTC	ENSG00000284117	hsa-mir-6883	17	+	8145032	8145052
AAGGTCATGACATAAGCCAG	ENSG00000207746	hsa-mir-575	4	+	82753413	82753433
AAGGTCCTGAACCAAATCGA	ENSG00000207696	hsa-mir-659	22	+	37847763	37847783
AAGGTCCTGCGGTTTACAGA	ENSG00000284499	hsa-mir-363	X	+	134169385	134169405
AAGGTCCTGTGGCCAGTTAG	ENSG00000263795	hsa-mir-5100	10	-	42997653	42997673
AAGGTCGCGGCGTTCGTATA	NO_SITE	NO_SITE_4	NA	NA	NA	NA
AAGGTGAGTAAAAATTCCAT	ENSG00000276878	hsa-mir-6074	12	+	66023714	66023734
AAGGTGATTGTGGCTTTGGG	ENSG00000199127	hsa-mir-383	8	-	14853481	14853501
AAGGTTTCAGGGCAAGAGAA	ENSG00000276941	hsa-mir-4509-1	15	-	23197873	23197893
AAGTAAGTGCTTCCATGTTT	ENSG00000207927	hsa-mir-302A	4	-	112648195	112648215
AAGTACATGGTAAAAAGTTG	ENSG00000147403	RPL10	X	+	154399849	154399869
AAGTACCCACCATGTACCAG	ENSG00000265822	hsa-mir-4422	1	+	55225685	55225705
AAGTAGACAATTGTTGATCT	ENSG00000278438	hsa-mir-7849	4	+	146408658	146408678
AAGTAGGGGCACAGAGGCTC	ENSG00000274552	hsa-mir-6889	22	+	41253014	41253034
AAGTAGTATCATCTCTCCCT	ENSG00000266287	hsa-mir-3683	7	-	7067004	7067024
AAGTCACAAATCAGCATGCC	ENSG00000207563	hsa-mir-23B	9	-	95085239	95085259
AAGTCACACTACAATAGCGC	ONE_INTERGENIC_SITE	ONE_INTERGENIC_SITE_145	4	-	167577015	167577035
AAGTCACGCGCGACGATTTA	NO_SITE	NO_SITE_4	NA	NA	NA	NA
AAGTCAGATATGCCATTATG	ENSG00000274300	hsa-mir-6864	17	-	4969740	4969760
AAGTCAGCTCCCCAGAGACA	ENSG00000275770	hsa-mir-6505	12	-	48132836	48132856
AAGTCAGGAGCTGAAGCAGC	ENSG00000275411	hsa-mir-6882	15	-	74840683	74840703
AAGTCAGGCTCTTGGGACCT	ENSG00000207863	hsa-mir-125B2	21	+	16590311	16590331
AAGTCCGAGCGTGGCTGGCG	ENSG00000266507	hsa-mir-4479	9	+	136886756	136886776
AAGTCTACAGCAAGGAGGGC	ENSG00000238705	hsa-mir-1976	1	-	26554583	26554603
AAGTCTGCAGGCAAGAGGAG	ENSG00000275411	hsa-mir-6882	15	+	74840655	74840675
AAGTGATGAGTAATACTGGC	ENSG00000266019	hsa-mir-3609	7	+	98881719	98881739
AAGTGATGATAGCAAGTATT	ENSG00000221616	hsa-mir-548H4	8	+	27048861	27048881
AAGTGCAGCAGTGCCTGCTG	ENSG00000284280	hsa-mir-6843	8	-	27610714	27610734
AAGTGCTCCAAGTTTGGGTG	ENSG00000284525	hsa-mir-4687	11	-	3856090	3856110
AAGTGCTGTCTTAAGAAATG	ENSG00000221176	hsa-mir-1207	8	-	128049218	128049238
AAGTGCTTCTTACCTCCAGA	ENSG00000207946	hsa-mir-516B1	19	-	53736864	53736884
AAGTGCTTCTTTCCTCGAGA	ENSG00000207767	hsa-mir-516A1	19	-	53756760	53756780
AAGTGGAGGGAAAAATAGGA	ENSG00000274056	hsa-mir-6507	10	+	98924512	98924532
AAGTGGCAAAGATTTCCAGG	ONE_INTERGENIC_SITE	ONE_INTERGENIC_SITE_108	19	+	55619257	55619277
AAGTGGCCTTGCTTTCAGAG	ENSG00000277889	hsa-mir-8081	9	-	106600976	106600996
AAGTGGGGCAAGAAGGAGGA	ENSG00000277474	hsa-mir-6894	X	-	53198937	53198957
AAGTGGTCTGTACACGAAGT	ONE_INTERGENIC_SITE	ONE_INTERGENIC_SITE_133	3	+	99241556	99241576
AAGTGGTCTTGCCACAGGCA	ENSG00000264763	hsa-mir-4295	10	-	112634200	112634220
AAGTGGTGAGCGCAGGTCTT	ENSG00000263445	hsa-mir-4450	4	+	76573602	76573622
AAGTGTAACTGTGAGCGTTG	ENSG00000283409	hsa-mir-3662	6	+	134979419	134979439
AAGTGTAGATGCCGACTCCG	ENSG00000272230	hsa-mir-3666	7	+	114653396	114653416
AAGTGTTGTTGGGATTCAGC	ENSG00000264371	hsa-mir-4425	1	+	25023563	25023583
AAGTGTTTCTAGCAAACACA	ENSG00000266043	hsa-mir-3649	12	-	1660337	1660357
AAGTTAGGTGTTTATCTCTA	ENSG00000283126	hsa-mir-1297	13	-	54312040	54312060
AAGTTAGTGACCAGCTCTGT	ENSG00000264358	hsa-mir-3122	1	+	212077621	212077641
AAGTTATTAGGTGGGTGCAA	ENSG00000207650	hsa-mir-570	3	+	195699424	195699444
AAGTTCACAGAATGGGTGGT	ENSG00000216179	hsa-mir-541	14	+	101064549	101064569
AAGTTCTCGATGTCGTGGAT	ONE_INTERGENIC_SITE	ONE_INTERGENIC_SITE_44	15	+	101570889	101570909
AAGTTCTTAAAGGTGTACCA	ENSG00000216035	hsa-mir-938	10	+	29602292	29602312
AAGTTCTTCACTTTAAAGAG	ENSG00000264105	hsa-mir-3688-1	4	+	159128815	159128835
AAGTTTCCAAATTGTTTGAA	ENSG00000202609	hsa-mir-488	1	-	177029393	177029413
AAGTTTGCACCCTATTAGGT	ENSG00000221737	hsa-mir-548I1	3	-	125790524	125790544
AAGTTTGCATCCTATTAGTT	ENSG00000221275	hsa-mir-548I2	4	-	9556288	9556308
AAGTTTGGACATAGTGTGGC	ENSG00000277904	hsa-mir-7850	19	+	2630738	2630758
AAGTTTGGATGTAGTGTGGC	ENSG00000277904	hsa-mir-7850	19	-	2630771	2630791
AATAAAGCCAAGTATTAAGT	ENSG00000207930	hsa-mir-603	10	-	24275774	24275794
AATAAAGGAAGTTAGGCTGA	ENSG00000283935	hsa-mir-423	17	+	30117095	30117115
AATAAAGTCTCATGTAGGGA	ENSG00000207586	hsa-mir-135A2	12	+	97563878	97563898
AATAAATAAGCAGAGCCCAG	ONE_INTERGENIC_SITE	ONE_INTERGENIC_SITE_68	19	+	53782092	53782112
AATAAATTAAATGCCTAAAC	ENSG00000211579	hsa-mir-759	13	+	52810068	52810088
AATAACCGCGCGCGTAGTGT	NO_SITE	NO_SITE_5	NA	NA	NA	NA
AATAACTTACTAAACGTCGT	ONE_INTERGENIC_SITE	ONE_INTERGENIC_SITE_158	6	+	160328804	160328824
AATAAGGTTTGGCAAAGATG	ENSG00000207988	hsa-mir-576	4	+	109488755	109488775
AATAATGGCATTAAAAGTAA	ENSG00000264402	hsa-mir-548AL	11	+	74399291	74399311
AATAATTGTTCCTTGTTGAT	ENSG00000221091	hsa-mir-1302-5	20	-	50614673	50614693
AATACAACCTGCTAAGTGCT	ENSG00000212027	hsa-mir-374B	X	+	74218580	74218600
AATACGCCGCGCGGTCGAAA	NO_SITE	NO_SITE_5	NA	NA	NA	NA
AATACTGCCGGAATGAGGAT	ENSG00000273555	hsa-mir-6812	20	+	45425514	45425534
AATAGAGGGTGCACAGGCAT	ENSG00000265075	hsa-mir-3622B	8	-	27701743	27701763
AATAGCAAGAGAACTAAAAC	ENSG00000263894	hsa-mir-3925	6	+	36622458	36622478
AATAGCAAGAGAACTGAAAG	ENSG00000263894	hsa-mir-3925	6	-	36622491	36622511
AATAGCTAAAGATGGACAAT	ENSG00000283609	hsa-mir-4662A	8	-	124822000	124822020
AATAGGTGTTGAATCGCAGA	ONE_INTERGENIC_SITE	ONE_INTERGENIC_SITE_37	14	+	30370672	30370692
AATAGGTTAACGGCCGCCCT	ONE_INTERGENIC_SITE	ONE_INTERGENIC_SITE_159	6	-	163579402	163579422
AATAGTGTTCTAACCCATTG	ENSG00000207632	hsa-mir-588	6	-	126484656	126484676
AATAGTTTAGCATCTTTCTT	ENSG00000207755	hsa-mir-450A2	X	+	134540602	134540622
AATATACCCATATTCTGGCT	ENSG00000266148	hsa-mir-5583-1	18	+	39676743	39676763
AATATGAAACAAGTTATATT	ENSG00000283172	hsa-mir-548D1	8	-	123348120	123348140
AATATGCACTATAAATATAT	ENSG00000199132	hsa-mir-450A1	X	-	134540381	134540401
AATATGGGACCGAGAGGAAG	ENSG00000284252	hsa-mir-4444-1	2	-	177212748	177212768
AATATGGGTTTACTAGTTGG	ENSG00000263793	hsa-mir-3115	1	+	23044326	23044346
AATATGTAATATAAATGTAT	ENSG00000207755	hsa-mir-450A2	X	-	134540552	134540572
AATATGTAATATAAGTGTAT	ENSG00000216001	hsa-mir-450B	X	-	134540218	134540238
AATATGTAGGAGTCAGTTGG	ENSG00000283904	hsa-mir-155	21	-	25574017	25574037
AATATGTCCCAAGCTTAGTT	ENSG00000284332	hsa-mir-1302-2	1	+	30436	30456
AATATTTATGCACTGCAGGG	ENSG00000207775	hsa-mir-548A1	6	+	18571788	18571808
AATATTTCCCAAGCTTAGTT	ENSG00000221055	hsa-mir-1302-3	2	-	113583027	113583047
AATCACCAGGGATGGAGGAG	ENSG00000284266	hsa-mir-4534	22	+	37988837	37988857
AATCACTAGTCTTCCAGATG	ENSG00000283484	hsa-mir-3529	15	-	88611855	88611875
AATCACTGAGCTGGCATTAG	ENSG00000264614	hsa-mir-5588	3	+	185253218	185253238
AATCACTTGACGTATGACAT	ONE_INTERGENIC_SITE	ONE_INTERGENIC_SITE_119	2	-	176588342	176588362
AATCAGAAGGGGCGTCACTT	ENSG00000277784	hsa-mir-6786	17	-	81693844	81693864
AATCATCAACAGACATTAAT	ENSG00000202566	hsa-mir-421	X	-	74218402	74218422
AATCATGTGCAGTGCCAATA	ENSG00000199158	hsa-mir-96	7	-	129774702	129774722
AATCCACTAGTCTGCTAGTC	ENSG00000275036	hsa-mir-8086	10	-	28289336	28289356
AATCCAGTCAGTGTATTTCG	ENSG00000263593	hsa-mir-4804	5	-	72878654	72878674
AATCCATGCAAAACTGACTG	ENSG00000284375	hsa-mir-19B1	13	+	91351268	91351288
AATCCATTGAAGAGGCGATT	ENSG00000283927	hsa-mir-133A1	18	+	21825749	21825769
AATCCATTGGACAGTCGATT	ENSG00000284508	hsa-mir-133A2	20	-	62564955	62564975
AATCCCAATGCTAGACCCGG	ENSG00000265444	hsa-mir-4733	17	-	31094400	31094420
AATCCCAGAGACCACTGTGA	ENSG00000207798	hsa-mir-216A	2	+	55989000	55989020
AATCCCATCCTCGTCGGCTA	ENSG00000283160	hsa-mir-4521	17	+	8186949	8186969
AATCCCCATCTTAGCATCTA	ENSG00000276365	hsa-mir-145	5	-	149430687	149430707
AATCCCTCACAGTGGTCTCT	ENSG00000207798	hsa-mir-216A	2	-	55988992	55989012
AATCCCTTAGATGCTAAGAT	ENSG00000276365	hsa-mir-145	5	+	149430694	149430714
AATCCTAGGCGCGACGAATA	NO_SITE	NO_SITE_5	NA	NA	NA	NA
AATCCTCGTGCACTGGGGTG	ENSG00000284143	hsa-mir-4700	12	-	120723252	120723272
AATCCTGCTGTTCACCATGC	ENSG00000284344	hsa-mir-2117	17	-	43444830	43444850
AATCCTGGCGTTCTCAATGG	ENSG00000283998	hsa-mir-492	12	-	94834460	94834480
AATCGAACGATTATACGCGC	NO_SITE	NO_SITE_5	NA	NA	NA	NA
AATCGCAATATCTCGCGACA	NO_SITE	NO_SITE_5	NA	NA	NA	NA
AATCGCCTCTTCAATGGATT	ENSG00000283927	hsa-mir-133A1	18	-	21825735	21825755
AATCGGCATTGGCATCTATT	ENSG00000266016	hsa-mir-548Z	12	+	64622520	64622540
AATCGTCGACACCGTACGCG	NO_SITE	NO_SITE_6	NA	NA	NA	NA
AATCGTCGATCGTCACGAAT	NO_SITE	NO_SITE_6	NA	NA	NA	NA
AATCGTGGAGCAGATTCGAG	ENSG00000265510	hsa-mir-4436A	2	-	88812405	88812425
AATCTATGCAAAACTGATGG	ENSG00000284204	hsa-mir-19A	13	+	91350962	91350982
AATCTCCTCCCTGTACACGA	ENSG00000264810	hsa-mir-4441	2	+	239085848	239085868
AATCTCGCAGAGCACCCCTG	ENSG00000275711	hsa-mir-6795	19	+	15179283	15179303
AATCTGAAATCACCAATAAT	ENSG00000266370	hsa-mir-3657	12	+	112037637	112037657
AATCTGATTCTGCATGTATT	ENSG00000221698	hsa-mir-548H3	17	-	13543632	13543652
AATCTGCCAGCTTCCCACTA	ENSG00000274054	hsa-mir-4727	17	-	38825875	38825895
AATCTGTCACAAGTGCACAC	ENSG00000207784	hsa-mir-542	X	+	134541392	134541412
AATCTTTACTAAACTCGCGG	ONE_INTERGENIC_SITE	ONE_INTERGENIC_SITE_23	12	-	7963239	7963259
AATGAACTCCCTGCAGGCAA	ENSG00000266618	hsa-mir-4742	1	+	224398234	224398254
AATGACACTCTTTCGCCATA	ONE_INTERGENIC_SITE	ONE_INTERGENIC_SITE_157	6	+	53364142	53364162
AATGACACTGGCAGCTGTGA	ENSG00000207647	hsa-mir-153-1	2	+	219294197	219294217
AATGACGAATATAACACAGA	ENSG00000199092	hsa-mir-410	14	+	101065971	101065991
AATGACTCAGGTAAGTTGCA	ENSG00000216064	hsa-mir-891B	X	+	146001119	146001139
AATGATATGGGTCTGTTGTC	ENSG00000283333	hsa-mir-7977	3	+	176515140	176515160
AATGATATTGTCAAAGCATC	ENSG00000212102	hsa-mir-301B	22	+	21653048	21653068
AATGATGAATCATTAGGTTC	ENSG00000207756	hsa-mir-580	5	-	36147907	36147927
AATGCAACAAATCCCCACCC	ENSG00000284538	hsa-mir-92A2	X	+	134169602	134169622
AATGCAACAGCAATGCACCG	ENSG00000207839	hsa-mir-33B	17	+	17813916	17813936
AATGCAGATCCTGACTTCAC	ENSG00000283616	hsa-mir-5683	6	-	6169381	6169401
AATGCCAAGAGCGGAGCCTA	ENSG00000207816	hsa-mir-124-2	8	+	64379241	64379261
AATGCCAGGAGACCTTCATC	ENSG00000283296	hsa-mir-4256	1	+	112461812	112461832
AATGCCTAAAGATAGACAAT	ENSG00000283609	hsa-mir-4662A	8	+	124822037	124822057
AATGGCACATGTTTGTTGTT	ENSG00000216064	hsa-mir-891B	X	-	146001068	146001088
AATGGCCAGAGCTCACACAG	ENSG00000265507	hsa-mir-4435-1	2	+	87629780	87629800
AATGGGATCAGGTGCCTCAA	ENSG00000265657	hsa-mir-3151	8	+	103154648	103154668
AATGGGCTAAGGGAGATGAT	ENSG00000284450	hsa-mir-664B	X	+	154768611	154768631
AATGGGGATGGACTGGAAGT	ENSG00000284446	hsa-mir-1236	6	-	31956909	31956929
AATGGGGCTGAAGACAGCTC	ENSG00000265247	hsa-mir-4472-1	8	+	142176385	142176405
AATGGGTGGTCTGAGGCAAG	ENSG00000265768	hsa-mir-4506	14	-	93948235	93948255
AATGGTGCTAGATACAAAGA	ENSG00000284203	hsa-mir-29B2	1	+	207802480	207802500
AATGGTGGAGCAGATTCGAG	ENSG00000263881	hsa-mir-4436B2	2	+	110284906	110284926
AATGTACAGTGGTTCTCTTG	ENSG00000207701	hsa-mir-597	8	+	9741737	9741757
AATGTAGTCTTGTAAGGAAC	ENSG00000207637	hsa-mir-595	7	-	158532762	158532782
AATGTCAGGGAGGCAGGTTC	ENSG00000283772	hsa-mir-6778	17	+	18340837	18340857
AATGTCCGCGTATCGACCGA	NO_SITE	NO_SITE_6	NA	NA	NA	NA
AATGTGCCAGACAGAGCCCC	ENSG00000265304	hsa-mir-3650	5	+	38557524	38557544
AATGTGTCATTTAAAAATTC	ENSG00000238728	hsa-mir-1972-1	16	-	15010352	15010372
AATGTTCACAAGTGAAGTAG	ENSG00000265140	hsa-mir-4301	11	+	113450071	113450091
AATGTTGCCTTGCATCTAAA	ENSG00000283532	hsa-mir-4317	18	-	6374426	6374446
AATTAAAATGCAGATCCAGT	ENSG00000265871	hsa-mir-3174	15	-	90006810	90006830
AATTACATCAGTATATAGAA	ENSG00000275469	hsa-mir-6130	21	-	23079314	23079334
AATTAGGCACAACAGGATTG	ENSG00000284040	hsa-mir-296	20	+	58817667	58817687
AATTAGTTAGGACCCTTACT	ENSG00000264792	hsa-mir-4637	5	-	14826008	14826028
AATTATCGCCGTACACAACT	ONE_INTERGENIC_SITE	ONE_INTERGENIC_SITE_15	10	+	128919549	128919569
AATTCACTTTAGGAAGTCCT	ENSG00000264824	hsa-mir-5571	22	+	22886333	22886353
AATTCCAGAACACTGCTACG	ENSG00000275377	hsa-mir-1299	9	+	40929039	40929059
AATTCCCAGTATTGGAGGAA	ENSG00000264090	hsa-mir-4666B	X	-	29574318	29574338
AATTCCGAGGGGCTAATATT	ENSG00000221187	hsa-mir-548M	X	+	95063145	95063165
AATTCCTGAACCAATCTCTC	ENSG00000221325	hsa-mir-1200	7	+	36919388	36919408
AATTCCTGAGTGAAAAGAAT	ENSG00000264653	hsa-mir-5194	8	+	130008412	130008432
AATTCTATGCACTTTCCTGG	ENSG00000283894	hsa-mir-1324	3	+	75630848	75630868
AATTCTCAAAGGAGCCTCCC	ENSG00000264824	hsa-mir-5571	22	+	22886309	22886329
AATTCTCAAGGGTACGAGTC	ONE_INTERGENIC_SITE	ONE_INTERGENIC_SITE_21	11	-	109399869	109399889
AATTCTCGAGTCTATGGCTC	ENSG00000199036	hsa-mir-219A1	6	+	33207887	33207907
AATTCTGTGGTTCTGATCAT	ENSG00000284121	hsa-mir-198	3	-	120395729	120395749
AATTCTTATTAAAAGACATG	ENSG00000207769	hsa-mir-586	6	-	45197771	45197791
AATTGAATATAGCAAATGAG	ENSG00000199043	hsa-mir-335	7	-	130496191	130496211
AATTGCGTTTGGACAATCAG	ENSG00000284185	hsa-mir-219A2	9	+	128392695	128392715
AATTGGAATCCTCATTCGAT	ENSG00000207988	hsa-mir-576	4	+	109488781	109488801
AATTGGCTAAATAGAAATTG	ENSG00000263735	hsa-mir-4662B	8	+	124822054	124822074
AATTGGCTAAATAGACACTG	ENSG00000263735	hsa-mir-4662B	8	-	124821983	124822003
AATTGGGAGGTGGAGTAGAG	ENSG00000274494	hsa-mir-6832	6	+	31633796	31633816
AATTGTAGGTCAAGTCTGCT	ENSG00000264793	hsa-mir-4771-1	2	-	87194833	87194853
AATTGTATGACATTAAATCA	ENSG00000207816	hsa-mir-124-2	8	-	64379194	64379214
AATTTAAACGTCTGTGATCC	ENSG00000266454	hsa-mir-3179-3	16	+	18411973	18411993
AATTTAGATCAAAAGCCTCA	ENSG00000276083	hsa-mir-7976	3	-	127587121	127587141
AATTTATGACGAATCATACA	ENSG00000207742	hsa-mir-487A	14	+	101052500	101052520
AATTTGATATTGAGAAGATG	ENSG00000198982	hsa-mir-380	14	-	101025075	101025095
ACAAAAACTGTAATTACTTT	ENSG00000221594	hsa-mir-548F1	10	-	54607893	54607913
ACAAACAGGTGCTTGGTTTC	ENSG00000264733	hsa-mir-4718	16	-	12720334	12720354
ACAAACTGGAAAGCCGAAAG	ENSG00000264408	hsa-mir-4470	8	-	61714798	61714818
ACAAATAAGGAAATAAACTC	ENSG00000283435	hsa-mir-1321	X	+	85835830	85835850
ACAAATAATTATGCGACGCT	ONE_INTERGENIC_SITE	ONE_INTERGENIC_SITE_33	13	-	84138650	84138670
ACAAATCACAGTCTGCCATA	ENSG00000284179	hsa-mir-7-1	9	-	83969774	83969794
ACAAATCCCAGTCTACCTAA	ENSG00000283484	hsa-mir-3529	15	+	88611915	88611935
ACAAATGGGGATTCACAAGG	ONE_INTERGENIC_SITE	ONE_INTERGENIC_SITE_81	19	+	54339341	54339361
ACAAATTCAGAAACTGGAGG	ENSG00000263533	hsa-mir-4463	6	-	75428429	75428449
ACAACCAGGAGCACTATTCC	ENSG00000221540	hsa-mir-1180	17	+	19344551	19344571
ACAACCTACTACCTCAACCT	ENSG00000198975	hsa-mir-LET7A2	11	+	122146591	122146611
ACAACGGCATTGTCCTGAAC	ENSG00000208024	hsa-mir-199A2	1	+	172144593	172144613
ACAACTAGATAACCCGGTCC	ONE_INTERGENIC_SITE	ONE_INTERGENIC_SITE_128	22	+	18133683	18133703
ACAACTCTGCACCATCGATT	ONE_INTERGENIC_SITE	ONE_INTERGENIC_SITE_50	17	-	14280508	14280528
ACAACTGACTACTTCGAAAA	ENSG00000278438	hsa-mir-7849	4	+	146408634	146408654
ACAACTGCTGGTCTTCAGTC	ENSG00000281842	hsa-mir-1291	12	+	48654508	48654528
ACAACTTCAAAGTGGCAGAC	ENSG00000211520	hsa-mir-216B	2	-	56000793	56000813
ACAACTTGCTAAGTAAAGTG	ENSG00000264069	hsa-mir-3943	7	+	43150960	43150980
ACAAGAGGACGGTCTTCTTT	ENSG00000264358	hsa-mir-3122	1	+	212077645	212077665
ACAAGGACTTGAGCTGAGCA	ENSG00000263746	hsa-mir-4277	5	+	1708809	1708829
ACAAGGCCGGGCAATACTCT	ONE_INTERGENIC_SITE	ONE_INTERGENIC_SITE_175	9	+	113689476	113689496
ACAAGGGAGCAGGGGACAGA	ENSG00000278524	hsa-mir-6810	2	-	218341957	218341977
ACAAGGGCAGACTCTCTCTG	ENSG00000215957	hsa-mir-300	14	+	101041434	101041454
ACAAGGGTGTAGGATGGCCA	ENSG00000276824	hsa-mir-7159	6	+	33899156	33899176
ACAAGTCCGGCTCCAGAACC	ENSG00000264732	hsa-mir-4638	5	-	181222601	181222621
ACAAGTGTCGGCCACGGGCT	ENSG00000264603	hsa-mir-3159	11	+	18387820	18387840
ACAATACCGATCTCGCGTTA	NO_SITE	NO_SITE_6	NA	NA	NA	NA
ACAATCCGGTCGCGTACGCA	NO_SITE	NO_SITE_6	NA	NA	NA	NA
ACAATCCTGGAAGCTCCATG	ONE_INTERGENIC_SITE	ONE_INTERGENIC_SITE_59	19	+	53327126	53327146
ACAATCGCCGATTCGTACGG	NO_SITE	NO_SITE_7	NA	NA	NA	NA
ACAATCTAGGTGGAGCACAG	ONE_INTERGENIC_SITE	ONE_INTERGENIC_SITE_57	19	-	53219746	53219766
ACACAAAATCCAGTGCAGTT	ENSG00000283929	hsa-mir-5010	17	-	42514258	42514278
ACACAAACAAACTAGCGCGA	ENSG00000278596	hsa-mir-6077	1	-	148388316	148388336
ACACAAACAGGGAGTACTAG	ENSG00000278204	hsa-mir-6857	X	+	53405719	53405739
ACACAAAGAAACCCCGGCGT	ENSG00000283888	hsa-mir-1469	15	-	96333302	96333322
ACACAAAGCAAATGCCTCTA	ENSG00000263828	hsa-mir-4439	2	-	225010485	225010505
ACACAAGTGGCCCCCAACAC	ENSG00000265110	hsa-mir-4731	17	-	15251638	15251658
ACACACACATTTGCACACCG	ENSG00000283971	hsa-mir-4442	3	+	25664919	25664939
ACACACACTAAATTGCATTG	ENSG00000207698	hsa-mir-32	9	+	109046255	109046275
ACACACAGGAGGAGAAATGC	ENSG00000266756	hsa-mir-5680	8	+	102125489	102125509
ACACACCCCACTCATCAGAG	ONE_INTERGENIC_SITE	ONE_INTERGENIC_SITE_79	19	+	54299712	54299732
ACACACTGGCTCAGTTCAGC	ENSG00000207617	hsa-mir-3074	9	+	95086075	95086095
ACACACTGGCTTCCATAGTC	ENSG00000207814	hsa-mir-147A	9	+	120245016	120245036
ACACAGCCGCCAGGCCCAGG	ENSG00000277698	hsa-mir-6770-2	16	-	16329340	16329360
ACACAGTAGCTCTATTTACG	ENSG00000265846	hsa-mir-4276	4	-	174423837	174423857
ACACATACTAACGCATAATA	ENSG00000264249	hsa-mir-3912	5	-	171386690	171386710
ACACATACTGCTGTATTGTC	ENSG00000265390	hsa-mir-4999	19	-	8389352	8389372
ACACATAGTATGGCTGATGG	ENSG00000207731	hsa-mir-506	X	+	147230834	147230854
ACACATCCACCCAGCTACTG	ENSG00000265331	hsa-mir-4524B	17	-	69099542	69099562
ACACATGATTATAAATGCTA	ENSG00000263734	hsa-mir-4643	6	-	91521671	91521691
ACACATTCAAGACCTCTAGG	ONE_INTERGENIC_SITE	ONE_INTERGENIC_SITE_82	19	-	54343629	54343649
ACACATTTCCATAGCCCACT	ENSG00000266852	hsa-mir-4482	10	+	104268391	104268411
ACACCAACTGCTCTTTCAGA	ENSG00000266594	hsa-mir-4766	22	+	40813945	40813965
ACACCAAGTCGTGTTCACAG	ENSG00000207808	hsa-mir-27A	19	-	13836464	13836484
ACACCAGCTAGCCTCACCCT	ENSG00000264060	hsa-mir-4316	17	+	77397044	77397064
ACACCAGTGAGAAACAGATG	ENSG00000283678	hsa-mir-6830	5	+	132217886	132217906
ACACCCAGCAGGCCTGCAGA	ENSG00000264157	hsa-mir-3127	2	-	96798333	96798353
ACACCTCTTTGGGTGAAGGA	ENSG00000216005	hsa-mir-888	X	-	145994794	145994814
ACACCTGTTCCTTGGGAAGC	ENSG00000266321	hsa-mir-4293	10	-	14383257	14383277
ACACGATCACTCCCGTTGAG	ENSG00000199032	hsa-mir-425	3	-	49020201	49020221
ACACGCGCAACGGCGTATCA	NO_SITE	NO_SITE_7	NA	NA	NA	NA
ACACGCGTACGAACGTTACT	NO_SITE	NO_SITE_7	NA	NA	NA	NA
ACACGGAAGTGAACCGTGTG	ONE_INTERGENIC_SITE	ONE_INTERGENIC_SITE_113	2	+	484810	484830
ACACGGACAAGTCCCGCCAG	ENSG00000264211	hsa-mir-4492	11	+	118910763	118910783
ACACGGACACGCATGAAATT	ENSG00000283468	hsa-mir-4454	4	+	163093604	163093624
ACACGTGGCTGGCAAGGAGA	ENSG00000266262	hsa-mir-4428	1	+	237471169	237471189
ACACGTTTGAATGCTGTACA	ENSG00000265598	hsa-mir-5707	7	+	158591640	158591660
ACACTACAGCCTTGCACTCT	ENSG00000266515	hsa-mir-4452	4	+	86542533	86542553
ACACTATACGAGTCATATAA	ENSG00000264720	hsa-mir-3117	1	+	66628471	66628491
ACACTCATCGCGGGGTCAGA	ENSG00000221754	hsa-mir-1260A	14	+	77266268	77266288
ACACTCCCCTATCCACTCCC	ENSG00000283770	hsa-mir-6849	8	+	144400340	144400360
ACACTCCTGAGCTACCATGG	ONE_INTERGENIC_SITE	ONE_INTERGENIC_SITE_88	19	+	54605695	54605715
ACACTCTAGAGGTGTCGCAT	ENSG00000266078	hsa-mir-4432	2	+	60387422	60387442
ACACTCTTCACTTTCAAGAG	ENSG00000264105	hsa-mir-3688-1	4	-	159128882	159128902
ACACTGCTAATCAGGCTATT	ENSG00000221594	hsa-mir-548F1	10	+	54607876	54607896
ACACTGGGTAGACGGAGTGG	ENSG00000207581	hsa-mir-199B	9	+	128244815	128244835
ACACTGGGTCCAGGTAGATA	ENSG00000265658	hsa-mir-3690	X	-	1293969	1293989
ACACTGTGGTGTTAGAGCGA	ENSG00000284027	hsa-mir-497	17	-	7017937	7017957
ACACTTACAGTCACAAAGCT	ENSG00000207695	hsa-mir-184	15	-	79209823	79209843
ACACTTACTGGACACCTACT	ENSG00000207995	hsa-mir-325	X	+	77005481	77005501
ACACTTCAATAGGCATTGTC	ENSG00000263572	hsa-mir-7853	6	-	6169415	6169435
ACACTTCCTAGTATGCCGTG	ONE_INTERGENIC_SITE	ONE_INTERGENIC_SITE_98	19	-	55117912	55117932
ACACTTGCATGAGCGCACAG	ENSG00000284000	hsa-mir-4458	5	+	8460932	8460952
ACACTTGCTGGTTTCCTCTC	ENSG00000207633	hsa-mir-505	X	-	139924160	139924180
ACACTTTAAAGAGACCGAAC	ENSG00000265725	hsa-mir-3144	6	-	120015237	120015257
ACAGAAAACACGCAGGAAGA	ENSG00000264468	hsa-mir-4520-1	17	-	6655448	6655468
ACAGAAAGGCATTGGAAAGA	ENSG00000266276	hsa-mir-4743	18	-	48670638	48670658
ACAGAAAGTGCTTCCTCTAG	ENSG00000207799	hsa-mir-520G	19	-	53722186	53722206
ACAGAAATGGGACTTAGAGC	ENSG00000284288	hsa-mir-378D2	8	+	93916054	93916074
ACAGAAGGCGGATGGCTCTG	ENSG00000263602	hsa-mir-3185	17	+	48724432	48724452
ACAGAATATTGAGGAAAGGA	ENSG00000263600	hsa-mir-3915	X	+	32583686	32583706
ACAGAATTGATAACTGAGCA	ENSG00000284570	hsa-mir-7705	8	-	100702976	100702996
ACAGACAAAGGCGCGGCGTC	ENSG00000263697	hsa-mir-3621	9	+	137169212	137169232
ACAGACAGAAGGTCAGGTCA	ENSG00000265201	hsa-mir-4677	1	-	243346213	243346233
ACAGACCAAAGCGTCCATAT	ONE_INTERGENIC_SITE	ONE_INTERGENIC_SITE_116	2	+	88334204	88334224
ACAGACCAACTGTATACCTT	ENSG00000284402	hsa-mir-7107	12	+	121444315	121444335
ACAGACCGGGAAACTTCCTG	ONE_INTERGENIC_SITE	ONE_INTERGENIC_SITE_59	19	-	53329315	53329335
ACAGAGAACGCGCTTCCACA	ONE_INTERGENIC_SITE	ONE_INTERGENIC_SITE_54	18	-	10151032	10151052
ACAGAGCAATGGGGATGCCC	ENSG00000265526	hsa-mir-4304	12	+	123010704	123010724
ACAGAGCTAGCGGATCTACC	ONE_INTERGENIC_SITE	ONE_INTERGENIC_SITE_24	12	+	13253109	13253129
ACAGAGGCGACATGGGGGTC	ENSG00000273874	hsa-mir-6859-2	1	+	187910	187930
ACAGAGGCTCTGGAGAATTC	ENSG00000274552	hsa-mir-6889	22	+	41253024	41253044
ACAGAGTGCCACTTACTGAA	ENSG00000265850	hsa-mir-4797	3	-	197293922	197293942
ACAGAGTTATACTGGAGATA	ENSG00000238517	hsa-mir-1270	19	-	20399337	20399357
ACAGCAAGAATGAAGTGCTG	ENSG00000264802	hsa-mir-5191	1	-	201719534	201719554
ACAGCACGACTCAGGGCGGA	ENSG00000284197	hsa-mir-658	22	-	37844309	37844329
ACAGCAGAATATCACACAGC	ENSG00000284375	hsa-mir-19B1	13	-	91351231	91351251
ACAGCAGAGACAATATTGAT	ENSG00000211514	hsa-mir-454	17	+	59137842	59137862
ACAGCAGAGTTTGTACGGAC	ENSG00000264511	hsa-mir-3678	17	-	75406079	75406099
ACAGCATCTCCACTGGAAAT	ENSG00000207624	hsa-mir-194-1	1	+	220118193	220118213
ACAGCATGTGCGTGGTTTCC	ENSG00000266297	hsa-mir-744	17	-	12081953	12081973
ACAGCCATCTTGGGACCACA	ENSG00000276326	hsa-mir-2909	17	-	37033781	37033801
ACAGCCCGCGCTTTAAGGCC	ENSG00000284331	hsa-mir-4741	18	-	22933398	22933418
ACAGCCGACGCCTCACTCAG	ENSG00000284442	hsa-mir-2110	10	+	114174155	114174175
ACAGCCTCTGAAACCAAGTA	ENSG00000207717	hsa-mir-551B	3	-	168551925	168551945
ACAGCCTGACTATATCACCG	ONE_INTERGENIC_SITE	ONE_INTERGENIC_SITE_63	19	+	53690167	53690187
ACAGCGAGGCCCCTAAAAGG	ENSG00000263456	hsa-mir-5189	16	-	88468927	88468947
ACAGCTCACGAGTGCCTGCT	ENSG00000199005	hsa-mir-370	14	+	100911190	100911210
ACAGCTTTGCGAAGTGTTGT	ENSG00000264371	hsa-mir-4425	1	+	25023552	25023572
ACAGGAACCTATCTCCCCTC	ENSG00000284121	hsa-mir-198	3	+	120395716	120395736
ACAGGACCATCGAGGACCTG	ENSG00000283998	hsa-mir-492	12	+	94834432	94834452
ACAGGACTGACGTGACGTAA	ONE_INTERGENIC_SITE	ONE_INTERGENIC_SITE_15	10	-	125258372	125258392
ACAGGAGAATGTGGCCTTTG	ENSG00000274805	hsa-mir-6768	16	-	2464014	2464034
ACAGGAGACTGATGAGTTCC	ENSG00000215939	hsa-mir-873	9	-	28888897	28888917
ACAGGAGCATAGAAAGGCTG	ENSG00000264684	hsa-mir-4773-1	2	+	151368402	151368422
ACAGGCAGGACTAAGGCCAA	ENSG00000264922	hsa-mir-4540	9	+	36864278	36864298
ACAGGCAGGCAAGCAGCCAG	ENSG00000264399	hsa-mir-4736	17	+	58335991	58336011
ACAGGCCAGCTTTCTCACTG	ENSG00000264005	hsa-mir-4314	17	-	8088097	8088117
ACAGGCTGACCGATTTCTCC	ENSG00000284214	hsa-mir-29C	1	-	207801914	207801934
ACAGGGAACTGTAGCAACTG	ENSG00000263730	hsa-mir-3937	X	-	39661241	39661261
ACAGGGCAAATTCACGAGAT	ENSG00000284256	hsa-mir-5004	6	+	33438373	33438393
ACAGGGGATTTATCTCCCAA	ENSG00000275863	hsa-mir-7975	19	-	55123259	55123279
ACAGGGTACTTGGATACATC	ENSG00000221710	hsa-mir-1298	X	-	114715269	114715289
ACAGGGTCATGCAGTACTAG	ENSG00000266583	hsa-mir-4478	9	-	122120115	122120135
ACAGGGTCGGCAGCAGAGCG	ENSG00000264115	hsa-mir-3180-4	16	+	15154942	15154962
ACAGGGTTAGCCCACACTGA	ENSG00000283724	hsa-mir-6732	1	-	37480259	37480279
ACAGTAAATTTGGAGGCCTG	ENSG00000207974	hsa-mir-557	1	+	168375556	168375576
ACAGTAACAATCGAAAGCCA	ENSG00000267200	hsa-mir-132	17	+	2049980	2050000
ACAGTAAGGAGCAGGCAACA	ENSG00000266262	hsa-mir-4428	1	-	237471135	237471155
ACAGTACAGCCTCAAATTTA	ENSG00000265462	hsa-mir-3680-1	16	-	21506132	21506152
ACAGTAGAAGCATCCCTTGC	ENSG00000207719	hsa-mir-623	13	+	99356152	99356172
ACAGTATTAGGTTGGTGCAA	ENSG00000265226	hsa-mir-548AI	6	+	99124623	99124643
ACAGTCACCTCTATAGGTAG	ENSG00000207631	hsa-mir-641	19	+	40282587	40282607
ACAGTCCACAGTGTACATGA	ONE_INTERGENIC_SITE	ONE_INTERGENIC_SITE_107	19	+	55557626	55557646
ACAGTCTACCTACATTGCTC	ENSG00000266655	hsa-mir-3908	12	-	123536416	123536436
ACAGTGGGTGTCATACCCAG	ONE_INTERGENIC_SITE	ONE_INTERGENIC_SITE_82	19	+	54346145	54346165
ACAGTGTTTCTAGGACACAG	ONE_INTERGENIC_SITE	ONE_INTERGENIC_SITE_111	19	-	55784516	55784536
ACAGTTAATCCTGGGAAAAC	ENSG00000283622	hsa-mir-4328	X	+	78901215	78901235
ACAGTTCTGCAGTGAGCGAT	ENSG00000208005	hsa-mir-503	X	-	134546366	134546386
ACAGTTGGAAGTGAGGACCG	ONE_INTERGENIC_SITE	ONE_INTERGENIC_SITE_71	19	+	53954186	53954206
ACAGTTTATCTGAGTTGGGA	ENSG00000207773	hsa-mir-642A	19	+	45674938	45674958
ACAGTTTGGTTTCTGAGGCA	ENSG00000264493	hsa-mir-4298	11	+	1859499	1859519
ACATAACTTCTTATGCCAGA	ENSG00000283815	hsa-mir-18A	13	-	91350818	91350838
ACATACGAGTGATATAATAG	ENSG00000284351	hsa-mir-3622A	8	-	27701758	27701778
ACATACTATGATGTTTACTA	ENSG00000263849	hsa-mir-4744	18	+	49049725	49049745
ACATAGTAGGGACTCAATAA	ENSG00000263908	hsa-mir-3116-1	1	+	62078855	62078875
ACATATATGAAGTATTATGT	ENSG00000221369	hsa-mir-548G	4	+	147344638	147344658
ACATCACAAGTCAGGCTCTT	ENSG00000207863	hsa-mir-125B2	21	+	16590304	16590324
ACATCACCTAGCCCAGTACA	ENSG00000264897	hsa-mir-3921	3	-	99964388	99964408
ACATCAGCGAAACAGGCAAA	ENSG00000222532	hsa-mir-1468	X	+	63786068	63786088
ACATCAGCTAGCGGGAGACA	ENSG00000278073	hsa-mir-6726	1	+	1296120	1296140
ACATCATAACCGATTTCAAA	ENSG00000284214	hsa-mir-29C	1	+	207801876	207801896
ACATCCACGTTTAAGTGGTG	ENSG00000207927	hsa-mir-302A	4	+	112648248	112648268
ACATCCCCAGCACAGTGCTG	ENSG00000221445	hsa-mir-1301	2	+	25328691	25328711
ACATCCTACACTCTCAGCTG	ENSG00000199094	hsa-mir-30C2	6	-	71377004	71377024
ACATCCTGCATAGTGCTGCC	ENSG00000199001	hsa-mir-448	X	+	114823484	114823504
ACATCGGATGAGCTGTGTCT	ENSG00000216058	hsa-mir-944	3	+	189830002	189830022
ACATCGGTAAACACACGTCC	ONE_INTERGENIC_SITE	ONE_INTERGENIC_SITE_137	3	-	181801792	181801812
ACATCGTAGAACTATTCGCA	ONE_INTERGENIC_SITE	ONE_INTERGENIC_SITE_177	X	+	42484665	42484685
ACATCTACGCCTACTCTGAT	ENSG00000264902	hsa-mir-5701-3	15	-	21951324	21951344
ACATGACGAGCCTCAAGCAA	ENSG00000252454	hsa-mir-2114	X	+	150228063	150228083
ACATGAGATTTGGTAAACCT	ENSG00000264387	hsa-mir-5007	13	+	55174460	55174480
ACATGATAGTGACAGGTACT	ENSG00000266436	hsa-mir-4264	2	-	79649313	79649333
ACATGATTAAACAATTCTCT	ENSG00000265831	hsa-mir-3123	1	-	241132324	241132344
ACATGCAGTTTCAGGGAGTC	ENSG00000274263	hsa-mir-7702	9	-	111271174	111271194
ACATGCCCAGGGCCCAAGAG	ENSG00000283829	hsa-mir-378I	22	+	41923243	41923263
ACATGCCGAGAAACACACTG	ONE_INTERGENIC_SITE	ONE_INTERGENIC_SITE_99	19	-	55150082	55150102
ACATGGGCCTCGCTTCCTGC	ENSG00000223109	hsa-mir-1538	16	-	69565839	69565859
ACATGTGACTGACACCTCTT	ENSG00000216005	hsa-mir-888	X	-	145994805	145994825
ACATTCCTTATGAACACTGA	ENSG00000207997	hsa-mir-644A	20	-	34466349	34466369
ACATTCTTCTTATCGGCACT	ENSG00000275335	hsa-mir-8088	X	-	52336575	52336595
ACATTGACATCAACACTAGG	ENSG00000283420	hsa-mir-4278	5	-	6827879	6827899
ACATTGAGAGCCTCCTGAAC	ENSG00000207752	hsa-mir-199A1	19	+	10817470	10817490
ACATTGCCAGTGATTACCCA	ENSG00000264566	hsa-mir-23C	X	-	20017103	20017123
ACATTGGTTAGACTGGGCAA	ENSG00000208024	hsa-mir-199A2	1	-	172144547	172144567
ACATTGTTTCAGTGCCCAAG	ENSG00000207561	hsa-mir-635	17	+	68424530	68424550
ACCAAAGCAAAGTAATAAAT	ENSG00000283193	hsa-mir-1243	4	-	113106915	113106935
ACCAAAGCTGATGCCATATA	ENSG00000284261	hsa-mir-4657	7	+	44881748	44881768
ACCAACAATCAATGTCACTG	ONE_INTERGENIC_SITE	ONE_INTERGENIC_SITE_58	19	-	53294422	53294442
ACCAACCGTTAGTACGACGT	NO_SITE	NO_SITE_7	NA	NA	NA	NA
ACCAACTAGTCGGTACATAC	ONE_INTERGENIC_SITE	ONE_INTERGENIC_SITE_114	2	-	16345639	16345659
ACCAACTCTGGAAGGCTGGG	ENSG00000265368	hsa-mir-4476	9	+	36893507	36893527
ACCAAGATGAGGGAGTGGGT	ENSG00000276835	hsa-mir-6127	1	-	22633337	22633357
ACCAAGTCCGTCTTCCTGAG	ENSG00000199080	hsa-mir-133B	6	+	52148982	52149002
ACCAAGTCGTCCGGCGATTC	NO_SITE	NO_SITE_7	NA	NA	NA	NA
ACCAAGTGATTGATCTTGTG	ENSG00000264482	hsa-mir-4705	13	+	102046000	102046020
ACCAATCGCCGTCCCCGCCG	ENSG00000284416	hsa-mir-1908	11	+	61815227	61815247
ACCACAATAAAATTGTTGTG	ENSG00000207552	hsa-mir-633	17	+	62944304	62944324
ACCACAATATCACACCTCCC	ENSG00000264163	hsa-mir-3689B	9	+	134850183	134850203
ACCACACTAAAGAACTCGCG	ONE_INTERGENIC_SITE	ONE_INTERGENIC_SITE_122	20	-	21515380	21515400
ACCACAGTGTGGTTTGGACG	ENSG00000284027	hsa-mir-497	17	+	7017961	7017981
ACCACCGTTCGTACCGGTCG	NO_SITE	NO_SITE_8	NA	NA	NA	NA
ACCACGATATCATACCTCCC	ENSG00000266827	hsa-mir-3689E	9	+	134850615	134850635
ACCACGCGCCAATATGCGGT	NO_SITE	NO_SITE_8	NA	NA	NA	NA
ACCACTCCTTGCTCCCCCAG	ENSG00000207588	hsa-mir-593	7	-	128081914	128081934
ACCAGAAGATGCTTACTACT	ENSG00000276147	hsa-mir-548AY	3	-	32506376	32506396
ACCAGACAGTATTAGACAGA	ENSG00000198976	hsa-mir-429	1	-	1169052	1169072
ACCAGCAAAACATGTGGAAG	ENSG00000266421	hsa-mir-4451	4	-	85722502	85722522
ACCAGCCATCGCTCAGCATC	ENSG00000264961	hsa-mir-4730	17	-	80419453	80419473
ACCAGCTCTAGCAAAGCATT	ENSG00000284508	hsa-mir-133A2	20	-	62564923	62564943
ACCAGCTGTGACCAATTCCT	ENSG00000264406	hsa-mir-548AP	15	+	85825642	85825662
ACCAGGGTGGATGGAGAAAG	ENSG00000266245	hsa-mir-4644	6	-	170330781	170330801
ACCAGTGCCATACACAGAAC	ENSG00000207691	hsa-mir-183	7	+	129774994	129775014
ACCAGTGTGGCTCAGCGAGG	ENSG00000283603	hsa-mir-4302	12	-	25874054	25874074
ACCATAGCCACCAAAGCCCC	ENSG00000284028	hsa-mir-4468	7	-	138123772	138123792
ACCATCCCTTCTGCCTGCAG	ENSG00000275259	hsa-mir-6511A1	16	+	14926001	14926021
ACCATCTCTGGCTCTACCCA	ENSG00000277073	hsa-mir-6131	5	-	10478083	10478103
ACCATGAACAGGTTAGTCCA	ENSG00000265007	hsa-mir-4327	21	-	30375327	30375347
ACCATTACTAAACTCAGTAA	ENSG00000284565	hsa-mir-451A	17	+	28861410	28861430
ACCATTACTGAGTTTAGTAA	ENSG00000283364	hsa-mir-451B	17	-	28861400	28861420
ACCCAACCCAGAGCCGTTGT	ONE_INTERGENIC_SITE	ONE_INTERGENIC_SITE_129	22	+	48229795	48229815
ACCCAACTGTGACCTCCCCT	ENSG00000266458	hsa-mir-4259	1	+	159900019	159900039
ACCCACTAGATCTCCGATCT	ONE_INTERGENIC_SITE	ONE_INTERGENIC_SITE_166	8	-	33109524	33109544
ACCCAGAACTGGAGGTGTCT	ENSG00000264171	hsa-mir-4305	13	+	39664120	39664140
ACCCAGGCAAGGATTCTGCA	ENSG00000239057	hsa-mir-500B	X	+	50010741	50010761
ACCCAGGCAGCCCGAAACCA	ENSG00000207574	hsa-mir-661	8	+	143945238	143945258
ACCCAGGGCACCCACGACTT	ONE_INTERGENIC_SITE	ONE_INTERGENIC_SITE_49	17	-	1267170	1267190
ACCCATAGCATCTAATACAT	ENSG00000265144	hsa-mir-548AM	X	+	16627012	16627032
ACCCCAAAAAGCATTTGCGG	ENSG00000199077	hsa-mir-129-2	11	+	43581475	43581495
ACCCCAAGACACATTTGGAG	ENSG00000283212	hsa-mir-642B	19	-	45674952	45674972
ACCCCACTAGGGTGGCGCCT	ENSG00000266006	hsa-mir-4488	11	+	61508639	61508659
ACCCCACTTCTGGAGCACAG	ONE_INTERGENIC_SITE	ONE_INTERGENIC_SITE_101	19	-	55280878	55280898
ACCCCAGAGAGGAAAGCTGC	ENSG00000265172	hsa-mir-4262	2	-	11836981	11837001
ACCCCCATGTTAAAGCAAAG	ENSG00000199102	hsa-mir-302C	4	+	112648427	112648447
ACCCCCGCCCTACTCTCAGG	ENSG00000277759	hsa-mir-6719	19	-	39829792	39829812
ACCCCTCACATTATCTACAA	ENSG00000221203	hsa-mir-1262	1	-	68183606	68183626
ACCCCTCCACCTTTCTTTCG	ENSG00000276830	hsa-mir-6730	1	+	12579020	12579040
ACCCGCCGATTTAACGAGCG	NO_SITE	NO_SITE_8	NA	NA	NA	NA
ACCCGGCTGAACTTAGCGCT	ONE_INTERGENIC_SITE	ONE_INTERGENIC_SITE_23	12	+	5525202	5525222
ACCCGGGCAAGGATTCTGAG	ENSG00000211538	hsa-mir-501	X	+	50009794	50009814
ACCCGGGGCAGATTGGTGTA	ENSG00000284176	hsa-mir-5090	7	+	102465767	102465787
ACCCGTAGAACCGACCTTGC	ENSG00000207550	hsa-mir-99B	19	+	51692636	51692656
ACCCGTATCCTTTCGACGCG	NO_SITE	NO_SITE_8	NA	NA	NA	NA
ACCCTACACCAATCTGCCCC	ENSG00000284176	hsa-mir-5090	7	-	102465757	102465777
ACCCTCCTCACTGCCCAACC	ENSG00000266168	hsa-mir-3147	7	-	57405033	57405053
ACCCTCGAGATCCGAGCACC	ENSG00000207571	hsa-mir-615	12	-	54033980	54034000
ACCCTGTGCAAACTGAGTGC	ENSG00000264737	hsa-mir-4511	15	+	65719294	65719314
ACCCTTTGGTACTTAAAGAG	ENSG00000221614	hsa-mir-1185-2	14	+	101044211	101044231
ACCGATGCTGTATATCTGAA	ENSG00000199065	hsa-mir-101-2	9	+	4850339	4850359
ACCGCAAAAAGATTCGCGAA	ENSG00000199077	hsa-mir-129-2	11	-	43581402	43581422
ACCGCACCCTAATTCCCCTG	ONE_INTERGENIC_SITE	ONE_INTERGENIC_SITE_86	19	+	54513147	54513167
ACCGCCCCTTCCGCCCCGCC	ENSG00000284286	hsa-mir-718	X	-	154019939	154019959
ACCGCTGCAGGCAGAAGGGA	ENSG00000275259	hsa-mir-6511A1	16	-	14925991	14926011
ACCGCTGCAGGCAGAAGGGG	ENSG00000284008	hsa-mir-6511B1	16	+	2106691	2106711
ACCGGAGAGTAGGAAAAGCA	ENSG00000278449	hsa-mir-6892	7	+	143382710	143382730
ACCGGCCCGGGGCTCTTGGG	ENSG00000266890	hsa-mir-4634	5	+	174751767	174751787
ACCGGGCGCGGAGCCTCGCA	ENSG00000284005	hsa-mir-6084	1	+	20633718	20633738
ACCGTCACAGTGTTAGACAG	ONE_INTERGENIC_SITE	ONE_INTERGENIC_SITE_82	19	+	54394439	54394459
ACCGTCACCTGCCAGGCCAG	ENSG00000221025	hsa-mir-1250	17	+	81133298	81133318
ACCGTCCCAGAAAAAAACAG	ONE_INTERGENIC_SITE	ONE_INTERGENIC_SITE_105	19	-	55538444	55538464
ACCGTCGCAGGCATTGACGA	ONE_INTERGENIC_SITE	ONE_INTERGENIC_SITE_86	19	-	54500890	54500910
ACCGTTTAAATCCACGGGTT	ENSG00000207971	hsa-mir-125B1	11	-	122099787	122099807
ACCTAAAGACCATCACACAG	ONE_INTERGENIC_SITE	ONE_INTERGENIC_SITE_99	19	+	55213974	55213994
ACCTAAATCTTCCCTCTCTC	ENSG00000263690	hsa-mir-548D2	17	+	67471585	67471605
ACCTAATAGGATGTAAACTT	ENSG00000221305	hsa-mir-548I3	8	+	8089075	8089095
ACCTAGGTCCCCGCTAAGCT	ONE_INTERGENIC_SITE	ONE_INTERGENIC_SITE_30	12	+	117367305	117367325
ACCTAGTAACACCTTCACTG	ENSG00000263945	hsa-mir-548Y	14	-	47761004	47761024
ACCTATACGAATACGCCACT	ONE_INTERGENIC_SITE	ONE_INTERGENIC_SITE_172	9	+	31539150	31539170
ACCTATTACGGATTCGTACG	NO_SITE	NO_SITE_8	NA	NA	NA	NA
ACCTATTCAAGGATTCAAAG	ENSG00000208015	hsa-mir-362	X	+	50009027	50009047
ACCTCAAGTAGTCTGACCAG	ENSG00000264390	hsa-mir-4465	6	+	140683870	140683890
ACCTCACACAAATATTAGGT	ENSG00000263581	hsa-mir-548X2	13	+	65966343	65966363
ACCTCAGCTACACAAGCTGA	ENSG00000284343	hsa-mir-631	15	-	75353641	75353661
ACCTCCCACTGCAGAGCCTG	ENSG00000263628	hsa-mir-3155A	10	+	6152223	6152243
ACCTCGACTACGCTGCACTC	ONE_INTERGENIC_SITE	ONE_INTERGENIC_SITE_152	5	-	146337702	146337722
ACCTCTCAGGAAGACGGACT	ENSG00000199080	hsa-mir-133B	6	-	52148972	52148992
ACCTCTGCCGCCGCGCGCAT	ENSG00000284436	hsa-mir-6869	20	-	1392916	1392936
ACCTCTGGTCAGCCACAGTC	ENSG00000264906	hsa-mir-4494	12	+	47364213	47364233
ACCTGAGGCTCTGTTAGCCT	ENSG00000264292	hsa-mir-2467	2	-	239351780	239351800
ACCTGCAAGGCTCTGATCTG	ENSG00000265789	hsa-mir-4330	X	-	151168304	151168324
ACCTGCTGGCTAAGCAGAGT	ENSG00000221456	hsa-mir-1202	6	-	155946851	155946871
ACCTGCTTTAACCCTTCCCC	ENSG00000284469	hsa-mir-6721	6	-	32170044	32170064
ACCTGGGCAAGGATTCAGAG	ENSG00000272080	hsa-mir-502	X	+	50014671	50014691
ACCTGGGCTTGGGTGGTAGG	ENSG00000211578	hsa-mir-766	X	-	119646821	119646841
ACCTGGGGAAGGGTTAAAGC	ENSG00000284469	hsa-mir-6721	6	+	32170054	32170074
ACCTGGGGTCAGGGGAAGAG	ENSG00000273555	hsa-mir-6812	20	-	45425559	45425579
ACCTGTCCCATTTCCCAGAG	ENSG00000264005	hsa-mir-4314	17	-	8088069	8088089
ACCTGTTATTTCCCATTGAG	ENSG00000265092	hsa-mir-4484	10	+	125819795	125819815
ACCTTAAATAGAGTAGGCAA	ENSG00000265435	hsa-mir-3121	1	-	180438332	180438352
ACCTTCCAACACGAGCTCTC	ENSG00000263744	hsa-mir-3664	11	-	70872310	70872330
ACCTTCTGTAAGGACGTAGC	ONE_INTERGENIC_SITE	ONE_INTERGENIC_SITE_141	4	+	28894522	28894542
ACCTTGCAGGATAAGACCCA	ENSG00000264477	hsa-mir-5682	3	-	121049649	121049669
ACCTTTACTGCAGCATGACA	ENSG00000272380	hsa-mir-3976	18	+	5840806	5840826
ACCTTTCAGATATACAGCAT	ENSG00000199065	hsa-mir-101-2	9	-	4850329	4850349
ACGAAACAGCTTGGCACCCT	ENSG00000264102	hsa-mir-4688	11	-	46376415	46376435
ACGAAAGACAGGATCTACAC	ENSG00000207725	hsa-mir-222	X	+	45747081	45747101
ACGAACAAAACGCTCAGGTC	ENSG00000198973	hsa-mir-375	2	+	219001678	219001698
ACGAACAAAAGGTTTGTCTG	ENSG00000215991	hsa-mir-208B	14	-	23417997	23418017
ACGAACAGGAATAGGCCAGG	ENSG00000274994	hsa-mir-8056	5	-	173347493	173347513
ACGAACGCGTCGATTCGACC	NO_SITE	NO_SITE_9	NA	NA	NA	NA
ACGAAGTACAAGGACTGAGT	ENSG00000283818	hsa-mir-7844	12	+	94571266	94571286
ACGACCTAATCCTAACTCCA	ENSG00000221240	hsa-mir-1258	2	+	179860866	179860886
ACGACGCGACCGCTATCAAT	NO_SITE	NO_SITE_9	NA	NA	NA	NA
ACGAGACAGTAGTTCTTGCC	ENSG00000266750	hsa-mir-4645	6	-	2854048	2854068
ACGAGGGCATTTCATGATGC	ENSG00000264901	hsa-mir-3616	20	+	47167042	47167062
ACGATTGCAAAAGAGTCTAG	ENSG00000021776	AQR	15	-	34886588	34886608
ACGCAAAGTGGCCAGGGTGT	ENSG00000278571	hsa-mir-7161	6	+	158609753	158609773
ACGCACTCGTATGTTCACCG	ONE_INTERGENIC_SITE	ONE_INTERGENIC_SITE_91	19	+	54678994	54679014
ACGCATCAACGTCGCGTTAG	NO_SITE	NO_SITE_9	NA	NA	NA	NA
ACGCATGACTCTTCAACCTC	ENSG00000211991	hsa-mir-676	X	+	70022872	70022892
ACGCCCTTGACCTCCGGCCC	ENSG00000278447	hsa-mir-6781	17	+	42823935	42823955
ACGCGATGATCGATACCGAC	NO_SITE	NO_SITE_9	NA	NA	NA	NA
ACGCGGCCGCCCAAGAGCCC	ENSG00000266890	hsa-mir-4634	5	-	174751762	174751782
ACGCGGTGAATGCCAAGAAT	ENSG00000284321	hsa-mir-124-1	8	-	9903398	9903418
ACGCTCAATGTAGTCTTGTA	ENSG00000207637	hsa-mir-595	7	-	158532768	158532788
ACGCTCCCCGGCGATCTTGA	ENSG00000284447	hsa-mir-9-2	5	+	88666853	88666873
ACGGAAGGGCAGAGAGGGCC	ENSG00000207948	hsa-mir-328	16	+	67202344	67202364
ACGGACGGTCCGATACGACT	NO_SITE	NO_SITE_9	NA	NA	NA	NA
ACGGAGATGCGAGGACCCCT	ENSG00000284108	hsa-mir-611	11	-	61792514	61792534
ACGGCAGCTAAACTGCTACA	ENSG00000207656	hsa-mir-489	7	-	93483938	93483958
ACGGCCCAGTGGGGGGGAGA	ENSG00000221656	hsa-mir-1225	16	-	2090262	2090282
ACGGCCCGGGCAGCAAGGCA	ENSG00000222071	hsa-mir-1915	10	+	21496624	21496644
ACGGCCCTTGTCAGTGTGGA	ENSG00000284411	hsa-mir-3191	19	+	47226991	47227011
ACGGCCGCTGAGTGAGGCGT	ENSG00000284442	hsa-mir-2110	10	-	114174148	114174168
ACGGCTACTTCACAACACCA	ENSG00000207954	hsa-mir-138-1	3	+	44114288	44114308
ACGGCTTGGGCCTGCCTAGT	ENSG00000284139	hsa-mir-1234	8	-	144400112	144400132
ACGGGAAGGCGACCCATACT	ENSG00000207717	hsa-mir-551B	3	+	168551923	168551943
ACGGGAGACCGTCATCAGCC	ENSG00000266232	hsa-mir-3178	16	+	2531962	2531982
ACGGGAGCTCAGGTGAGGCA	ENSG00000265075	hsa-mir-3622B	8	+	27701712	27701732
ACGGGAGGAGAGGAGTGAGG	ENSG00000207805	hsa-mir-483	11	+	2134162	2134182
ACGGGCACCACCCTTACGGT	ONE_INTERGENIC_SITE	ONE_INTERGENIC_SITE_31	13	+	24354207	24354227
ACGGGGCCTGCAGGCAGAAG	ENSG00000273613	hsa-mir-6511A4	16	-	18344069	18344089
ACGGGTGGCCCCAGGAAGAA	ENSG00000283920	hsa-mir-6743	11	+	209369	209389
ACGGGTTCCGGCAGACGCTG	ENSG00000284481	hsa-mir-1292	20	+	2652801	2652821
ACGGTTGGCAGGTCATCCAG	ENSG00000263456	hsa-mir-5189	16	-	88468977	88468997
ACGTATACGTCGAGACCGCG	NO_SITE	NO_SITE_10	NA	NA	NA	NA
ACGTATCGTACGATGATCGC	NO_SITE	NO_SITE_10	NA	NA	NA	NA
ACGTCGCCGGGCCAGGGCCA	ENSG00000284361	hsa-mir-4745	19	-	804974	804994
ACGTCTTTGGTAATAAGGTT	ENSG00000207988	hsa-mir-576	4	+	109488744	109488764
ACGTGACCTCCTGGGCCTGG	ENSG00000277698	hsa-mir-6770-2	16	+	16329345	16329365
ACGTGATTGTAGACCGAGCG	ONE_INTERGENIC_SITE	ONE_INTERGENIC_SITE_173	9	+	89287962	89287982
ACGTGCCAGAATTCAGTTTG	ENSG00000263811	hsa-mir-3675	1	+	16858958	16858978
ACGTGCTCCATCACCGGGCA	ENSG00000283885	hsa-mir-3714	3	+	16933236	16933256
ACGTGTGATGCTGTGCTTCC	ENSG00000266514	hsa-mir-3689F	9	-	134850767	134850787
ACGTTGCAGGTCGTCTTGCA	ENSG00000208001	hsa-mir-431	14	+	100881080	100881100
ACGTTGGTTCATCCACACAG	ONE_INTERGENIC_SITE	ONE_INTERGENIC_SITE_98	19	-	55131659	55131679
ACGTTTAACGCGCGATCGTT	NO_SITE	NO_SITE_10	NA	NA	NA	NA
ACTAAACTCAGTAATGGTAA	ENSG00000284565	hsa-mir-451A	17	+	28861416	28861436
ACTAACATATGTGAAAACAT	ENSG00000266663	hsa-mir-3169	13	-	61199872	61199892
ACTAACTGCAGATTCAAGTG	ENSG00000264792	hsa-mir-4637	5	-	14825936	14825956
ACTAATTCCAAGTCCGGTAC	ONE_INTERGENIC_SITE	ONE_INTERGENIC_SITE_114	2	+	11060640	11060660
ACTAATTGCAGATCCAAGTA	ENSG00000264792	hsa-mir-4637	5	+	14826006	14826026
ACTACACATAGTATGGCTGA	ENSG00000207731	hsa-mir-506	X	+	147230831	147230851
ACTACAGCGGAAGGAATCTC	ENSG00000284055	hsa-mir-4315-1	17	-	45475368	45475388
ACTACATATTGGGTACAATT	ENSG00000264354	hsa-mir-3134	3	-	15697298	15697318
ACTACCAACTTAATGAGTTC	ENSG00000221680	hsa-mir-1278	1	-	193136539	193136559
ACTACCTATACGTACCGAAA	ONE_INTERGENIC_SITE	ONE_INTERGENIC_SITE_148	5	-	26765115	26765135
ACTACCTGCAGCAGAGCCCA	ENSG00000265172	hsa-mir-4262	2	-	11836934	11836954
ACTACTTACCAGGGACACCT	ENSG00000147403	RPL10	X	-	154399389	154399409
ACTACTTCCAATGTCGCAGG	ENSG00000266287	hsa-mir-3683	7	+	7067031	7067051
ACTAGACTGTGAGCTCCTCG	ENSG00000254324	hsa-mir-151A	8	+	140732640	140732660
ACTAGACTGTGAGCTTCTAG	ENSG00000211997	hsa-mir-708	11	-	79402035	79402055
ACTAGATTGTGAGCTCCTGG	ENSG00000207651	hsa-mir-28	3	+	188688852	188688872
ACTAGCAGTGCAATGTTAAA	ENSG00000208009	hsa-mir-130A	11	+	57641264	57641284
ACTAGCATGGAAGAGCAGGG	ONE_INTERGENIC_SITE	ONE_INTERGENIC_SITE_58	19	-	53296690	53296710
ACTAGCCTGCTGCTTTGCTC	ENSG00000216031	hsa-mir-298	20	-	58818240	58818260
ACTAGCGGCGGCCCCGATCG	ENSG00000283863	hsa-mir-3960	9	-	127785859	127785879
ACTAGCTTCTTTATAAGAAG	ENSG00000265193	hsa-mir-3923	3	+	79507930	79507950
ACTAGGAGTCAGCAGACCTA	ENSG00000198984	hsa-mir-345	14	-	100307872	100307892
ACTAGTGACTTGAAAGCCCC	ENSG00000284363	hsa-mir-224	X	+	151958657	151958677
ACTATATTGCCCGGGCTGAG	ENSG00000266589	hsa-mir-4512	15	+	66497032	66497052
ACTATCAGAATTCTCTGGCC	ENSG00000275207	hsa-mir-6740	1	-	202003199	202003219
ACTATCGTACCGATCCGGAC	NO_SITE	NO_SITE_10	NA	NA	NA	NA
ACTATCTCCCGATGACGTTA	ONE_INTERGENIC_SITE	ONE_INTERGENIC_SITE_31	13	+	39810414	39810434
ACTATTAACCTAAAATGAGA	ENSG00000207552	hsa-mir-633	17	+	62944269	62944289
ACTATTACAATGAGAACCCA	ENSG00000208025	hsa-mir-591	7	+	96219733	96219753
ACTATTGTAGAACCTAAGAT	ENSG00000283858	hsa-mir-3674	8	+	1801147	1801167
ACTCAAAAAGTTTCAGATTT	ENSG00000221662	hsa-mir-1290	1	-	18897117	18897137
ACTCAAAACTCATTGTTGAA	ENSG00000266555	hsa-mir-3145	6	-	138435257	138435277
ACTCACGTCGTCGACGAACG	NO_SITE	NO_SITE_10	NA	NA	NA	NA
ACTCAGCACCAGGATATTGT	ENSG00000211563	hsa-mir-3065	17	+	81125941	81125961
ACTCAGCCACAAGCCACCGC	ENSG00000275836	hsa-mir-6068	1	+	63326968	63326988
ACTCAGGACACTTCTGAACT	ENSG00000263909	hsa-mir-5000	2	+	75090888	75090908
ACTCAGGAGGGTGAGTATCT	ENSG00000263705	hsa-mir-5689	6	+	10439765	10439785
ACTCATACCTCGCAACCACA	ENSG00000207732	hsa-mir-218-1	4	-	20528320	20528340
ACTCATACGACGGGACTCAT	ONE_INTERGENIC_SITE	ONE_INTERGENIC_SITE_165	7	+	157077515	157077535
ACTCATGCCCATTCATCCCT	ENSG00000284538	hsa-mir-92A2	X	-	134169608	134169628
ACTCATGTGGCCCCCAGCAC	ENSG00000265110	hsa-mir-4731	17	+	15251686	15251706
ACTCCAAGTCCAGTGGTCTT	ENSG00000263831	hsa-mir-378E	5	-	170028542	170028562
ACTCCAATTTCCCTGGACTG	ENSG00000277912	hsa-mir-8089	5	-	181043457	181043477
ACTCCACTGCCATCAAAACA	ENSG00000207811	hsa-mir-34B	11	+	111513013	111513033
ACTCCATCAGGTTGGTGCAA	ENSG00000207650	hsa-mir-570	3	-	195699481	195699501
ACTCCATCTCTGAACACTGA	ENSG00000264698	hsa-mir-4255	1	-	37161575	37161595
ACTCCCAGAACTCATTAAGT	ENSG00000221680	hsa-mir-1278	1	+	193136546	193136566
ACTCCCGTGCTTGTCCGAGG	ENSG00000207611	hsa-mir-149	2	+	240456049	240456069
ACTCCGATATGCAATGGGTA	ENSG00000207970	hsa-mir-660	X	-	50013259	50013279
ACTCCTCACCCCAGTGCACG	ENSG00000284143	hsa-mir-4700	12	+	120723260	120723280
ACTCGAATGGAGGTTGTCCA	ENSG00000207961	hsa-mir-496	14	+	101060602	101060622
ACTCGCGCCAGCTCCCGGGA	ENSG00000277590	hsa-mir-7845	2	+	207166444	207166464
ACTCGCGCGTTCGTACGATT	NO_SITE	NO_SITE_11	NA	NA	NA	NA
ACTCGCTGGAGATGTGCCTG	ENSG00000207573	hsa-mir-550A2	7	-	32733057	32733077
ACTCGGAGGGAGGTTGTCCG	ENSG00000208004	hsa-mir-323B	14	+	101056240	101056260
ACTCGTCATGAGAATGTGGA	ENSG00000266140	hsa-mir-4533	20	+	60478120	60478140
ACTCGTGTGTAAGAAAAACT	ENSG00000283818	hsa-mir-7844	12	-	94571325	94571345
ACTCTAATGGGAGAGACAGC	ENSG00000221227	hsa-mir-1305	4	+	182169366	182169386
ACTCTATTGGACGAGGGGAC	ENSG00000265423	hsa-mir-4652	7	+	93716941	93716961
ACTCTGAGCACCAACAGACC	ENSG00000283938	hsa-mir-3917	1	+	25906432	25906452
ACTCTGCAGAGAGGCGGGCA	ENSG00000284293	hsa-mir-7113	11	-	68032909	68032929
ACTCTGCTGTGTTGAATGAT	ENSG00000264511	hsa-mir-3678	17	+	75406103	75406123
ACTCTGTCTCCTGCAGATCA	ENSG00000283796	hsa-mir-6510	17	-	41517165	41517185
ACTCTTCAGTATCATGGAGT	ENSG00000265164	hsa-mir-2681	13	-	101967679	101967699
ACTGAACGCCTGTTCTTGCC	ENSG00000283759	hsa-mir-614	12	+	12915896	12915916
ACTGAAGCCAAGTCACAAAC	ENSG00000264733	hsa-mir-4718	16	-	12720348	12720368
ACTGACACCTCTTTGGGTGA	ENSG00000216005	hsa-mir-888	X	-	145994798	145994818
ACTGACAGGTTGAGACAGGC	ENSG00000265855	hsa-mir-4514	15	-	80997465	80997485
ACTGACCGTTGACTGTACCT	ENSG00000207595	hsa-mir-181A2	9	+	124692538	124692558
ACTGACCTAAAGATTAATTT	ENSG00000264406	hsa-mir-548AP	15	+	85825729	85825749
ACTGACTGTGCAATTCGTAC	ONE_INTERGENIC_SITE	ONE_INTERGENIC_SITE_149	5	+	44660967	44660987
ACTGAGAAATTCAACGGGAT	ONE_INTERGENIC_SITE	ONE_INTERGENIC_SITE_172	9	+	25031837	25031857
ACTGAGAGTGAGCACGAGCT	ENSG00000276181	hsa-mir-6794	19	-	12852301	12852321
ACTGAGCACTTGGGCCTTGA	ENSG00000221634	hsa-mir-1276	15	-	85770507	85770527
ACTGAGCCCTACTGACATCA	ENSG00000277569	hsa-mir-6134	X	+	28495654	28495674
ACTGAGCTGTCTCTCGCCCT	ENSG00000276575	hsa-mir-6895	X	-	53195423	53195443
ACTGAGTTTAGTAATGGTAA	ENSG00000283364	hsa-mir-451B	17	-	28861394	28861414
ACTGATCTTGATGTCTGCCA	ENSG00000264405	hsa-mir-3913-1	12	+	69584767	69584787
ACTGATGTCTGTAGCTGAGA	ENSG00000264773	hsa-mir-4420	1	-	30739160	30739180
ACTGCAAATAACAGAACGAG	ENSG00000211590	hsa-mir-802	21	-	35720715	35720735
ACTGCAACACCTTACAGATG	ENSG00000284564	hsa-mir-3064	17	-	64500774	64500794
ACTGCACCTTAGCTGCTGCC	ENSG00000278069	hsa-mir-6072	10	-	2076026	2076046
ACTGCAGGGAGGTATTAAGT	ENSG00000207775	hsa-mir-548A1	6	+	18571799	18571819
ACTGCCAGCTCATCACACAC	ENSG00000198983	hsa-mir-449A	5	+	55170618	55170638
ACTGCCAGGGCACTTGGGAA	ENSG00000284565	hsa-mir-451A	17	-	28861436	28861456
ACTGCCCGGGGCTCAGCACA	ENSG00000266124	hsa-mir-5587	16	-	535343	535363
ACTGCCCTAAATGCCCCTTC	ENSG00000283931	hsa-mir-18B	X	-	134170049	134170069
ACTGCCCTAAGTGCTCCTTC	ENSG00000283815	hsa-mir-18A	13	+	91350814	91350834
ACTGCCCTGCTCTTATAGGT	ENSG00000221494	hsa-mir-548I4	X	+	84225755	84225775
ACTGCCTAACGGTTCGTACT	NO_SITE	NO_SITE_11	NA	NA	NA	NA
ACTGCCTACAAACCGAGCAC	ENSG00000207811	hsa-mir-34B	11	-	111512941	111512961
ACTGCCTGAGTGCTGTACAC	ENSG00000277842	hsa-mir-6811	2	-	237510945	237510965
ACTGCCTGAGTGTCCCACCC	ENSG00000265064	hsa-mir-4692	11	-	72783558	72783578
ACTGCCTGAGTTACATCAGT	ENSG00000207924	hsa-mir-196A2	12	+	53991828	53991848
ACTGCTCAGCAAGAGCACAG	ONE_INTERGENIC_SITE	ONE_INTERGENIC_SITE_67	19	+	53759098	53759118
ACTGCTCAGCAAGAGCATGG	ONE_INTERGENIC_SITE	ONE_INTERGENIC_SITE_66	19	+	53740322	53740342
ACTGCTGTGGACCTGGACCA	ENSG00000266245	hsa-mir-4644	6	-	170330797	170330817
ACTGCTTAGCAAGAACACGG	ONE_INTERGENIC_SITE	ONE_INTERGENIC_SITE_65	19	+	53732016	53732036
ACTGCTTGCTATGTAAATAG	ENSG00000238399	hsa-mir-2053	8	-	112643571	112643591
ACTGGACAGACAGCAAGCCT	ENSG00000221028	hsa-mir-1231	1	-	201808654	201808674
ACTGGACTCCCGGCAGCCCC	ENSG00000263643	hsa-mir-4515	15	+	83067369	83067389
ACTGGAGGTGTCTAGGTCTA	ENSG00000264171	hsa-mir-4305	13	+	39664127	39664147
ACTGGCAGGCCAGGAAGAGG	ENSG00000284191	hsa-mir-671	7	+	151238446	151238466
ACTGGCCTCTTCTTTCTCCT	ENSG00000283933	hsa-mir-6878	1	+	150492406	150492426
ACTGGCTGTCAGAGTGTGCA	ENSG00000276081	hsa-mir-7156	1	+	77060170	77060190
ACTGGCTTATGTCATGACCT	ENSG00000207746	hsa-mir-575	4	-	82753400	82753420
ACTGGGAAGAGACCATGAAC	ENSG00000265007	hsa-mir-4327	21	-	30375338	30375358
ACTGGGAAGTGCTTCGATTT	ENSG00000199143	hsa-mir-373	19	+	53788760	53788780
ACTGGGCAGGAGTGGCACCC	ENSG00000275373	hsa-mir-6124	11	-	12163735	12163755
ACTGGGCCACTCAGAGCAGA	ENSG00000284028	hsa-mir-4468	7	+	138123808	138123828
ACTGGGGGGAAGGGAATAGA	ENSG00000263813	hsa-mir-3679	2	-	134127163	134127183
ACTGGGTAGGTGGGGCTCCA	ENSG00000283793	hsa-mir-6861	12	-	112163300	112163320
ACTGGTCGAGGAAGAGTTGC	ENSG00000274988	hsa-mir-6876	8	+	25345405	25345425
ACTGGTCTCTTCATGTGTGA	ENSG00000276137	hsa-mir-6133	7	+	133290951	133290971
ACTGGTCTTAGACTGGTGAT	ENSG00000207606	hsa-mir-554	1	+	151545849	151545869
ACTGGTGACAGTTATCTGAC	ENSG00000266012	hsa-mir-4764	22	+	33436630	33436650
ACTGGTGTTCTCACGCAAAG	ENSG00000278571	hsa-mir-7161	6	+	158609741	158609761
ACTGGTTCTCAATGGTTCTC	ENSG00000283622	hsa-mir-4328	X	+	78901233	78901253
ACTGTAACTCACCATAGTGG	ENSG00000221355	hsa-mir-1288	17	+	16282055	16282075
ACTGTACGAGAGTGAGTAGC	ENSG00000207625	hsa-mir-128-2	3	+	35744519	35744539
ACTGTAGAGGGCATGAGCTC	ENSG00000274999	hsa-mir-8052	11	+	130666766	130666786
ACTGTAGGTGATGGTGAGAG	ENSG00000221783	hsa-mir-1183	7	+	21471123	21471143
ACTGTAGTATCAGTCAGTCC	ENSG00000137154	RPS6	9	+	19378495	19378515
ACTGTCACTTCTCTGCCCAT	ENSG00000284259	hsa-mir-6773	16	-	68233431	68233451
ACTGTGAACACGACTTGGTG	ENSG00000207808	hsa-mir-27A	19	+	13836477	13836497
ACTGTTAGCGCAATCAGCCC	ENSG00000264075	hsa-mir-4783	2	+	127423588	127423608
ACTGTTCAGACAGGCGGAGA	ENSG00000221261	hsa-mir-1208	8	+	128150146	128150166
ACTGTTGGCATATATTGGGC	ENSG00000283682	hsa-mir-548AH	4	-	76575626	76575646
ACTGTTGTTCAAAGAAATAG	ENSG00000283281	hsa-mir-7978	4	+	21464729	21464749
ACTTACCATTTGAAGGTGGT	ENSG00000207763	hsa-mir-617	12	+	80832582	80832602
ACTTACGCACGACGTCGTTC	NO_SITE	NO_SITE_11	NA	NA	NA	NA
ACTTAGAGCAGGGAATGACT	ENSG00000284288	hsa-mir-378D2	8	+	93916065	93916085
ACTTAGAGGTTCATTCCCAG	ONE_INTERGENIC_SITE	ONE_INTERGENIC_SITE_76	19	-	54257513	54257533
ACTTAGCCGTGCCCGAACAA	ONE_INTERGENIC_SITE	ONE_INTERGENIC_SITE_150	5	+	88177597	88177617
ACTTAGTACACGATTTGTGT	ONE_INTERGENIC_SITE	ONE_INTERGENIC_SITE_159	6	-	168866355	168866375
ACTTATGCTAAAAAATTAGG	ENSG00000221269	hsa-mir-1302-8	9	-	97363591	97363611
ACTTCAATAGGCATTGTCTG	ENSG00000263572	hsa-mir-7853	6	-	6169413	6169433
ACTTCCATGTTAAAGTTGAA	ENSG00000284463	hsa-mir-302B	4	+	112648549	112648569
ACTTCCCAGTACAGACAAAA	ENSG00000199143	hsa-mir-373	19	-	53788736	53788756
ACTTCTATCATACTCAGAGT	ENSG00000199085	hsa-mir-148A	7	+	25949960	25949980
ACTTCTCACTGTTTCACCAC	ENSG00000266719	hsa-mir-4676	10	+	72721083	72721103
ACTTCTCCTCCCCACCCACC	ENSG00000278465	hsa-mir-6769B	1	-	206474812	206474832
ACTTCTTGCTGTGTGACCCT	ENSG00000264226	hsa-mir-3168	13	-	41101035	41101055
ACTTGAAAGGACATCTCAAA	ENSG00000283858	hsa-mir-3674	8	-	1801159	1801179
ACTTGAAATGGACTAACTAG	ENSG00000266417	hsa-mir-4424	1	-	178677797	178677817
ACTTGAAGAGAAGTTGTTCG	ENSG00000283170	hsa-mir-382	14	+	101054324	101054344
ACTTGACGGCCGGACGTAAT	NO_SITE	NO_SITE_11	NA	NA	NA	NA
ACTTGACGGCTGCAACTGTG	ENSG00000274940	hsa-mir-8083	1	-	153689763	153689783
ACTTGAGGAGAAATTATCCT	ENSG00000202560	hsa-mir-539	14	+	101047340	101047360
ACTTGATACCCACACTGCCT	ENSG00000265064	hsa-mir-4692	11	+	72783552	72783572
ACTTGATCCCATGTGATTGA	ENSG00000278529	hsa-mir-8070	11	-	11783206	11783226
ACTTGCATGATAGACTACCC	ONE_INTERGENIC_SITE	ONE_INTERGENIC_SITE_154	5	-	171550640	171550660
ACTTGCCCTTCCTCCTCCCC	ENSG00000284402	hsa-mir-7107	12	+	121444338	121444358
ACTTGGAGAGAGGTGGTCCG	ENSG00000199069	hsa-mir-323A	14	+	101025754	101025774
ACTTGGTGGTACCTGAAGAG	ENSG00000207762	hsa-mir-329-2	14	+	101027112	101027132
ACTTTAAGGGCCCTTTCAGT	ENSG00000278483	hsa-mir-8087	11	-	27514994	27515014
ACTTTCGGACGTAACCCATG	ONE_INTERGENIC_SITE	ONE_INTERGENIC_SITE_50	17	+	15908618	15908638
ACTTTCTTCCCAGCAGGGGA	ENSG00000263573	hsa-mir-4270	3	+	15496261	15496281
ACTTTCTTTGCTCATCCATA	ENSG00000221545	hsa-mir-1255B2	1	+	167998720	167998740
AGAAAAAACCTTTCAGTAAG	ENSG00000265850	hsa-mir-4797	3	+	197293925	197293945
AGAAAAAATACTCAGTATCG	ENSG00000277063	hsa-mir-8084	8	-	93029809	93029829
AGAAAAATGAGGGACTTTCA	ENSG00000283978	hsa-mir-365B	17	+	31575447	31575467
AGAAAACACTGTAACATGAT	ENSG00000266645	hsa-mir-4299	11	+	11656708	11656728
AGAAAAGCATGCGTACGCGT	ONE_INTERGENIC_SITE	ONE_INTERGENIC_SITE_147	5	+	6026983	6027003
AGAAAATAGCTTCTGAGCTG	ENSG00000263890	hsa-mir-4303	12	-	97995432	97995452
AGAAACAAGTAATCAAGAAT	ENSG00000207789	hsa-mir-26A2	12	+	57824636	57824656
AGAAACAATTACTTTCCAAC	ENSG00000199012	hsa-mir-412	14	-	101065478	101065498
AGAAACACTTGGGCACACAC	ENSG00000266043	hsa-mir-3649	12	+	1660361	1660381
AGAAACCAACTGTGAAGACT	ENSG00000266887	hsa-mir-4535	22	-	48780309	48780329
AGAAACGAGGGGTGGTCAAG	ENSG00000275711	hsa-mir-6795	19	+	15179308	15179328
AGAAACTGCTTCCATCTTGA	ENSG00000207599	hsa-mir-520E	19	-	53675730	53675750
AGAAACTTGTGAGGAAATAA	ENSG00000266919	hsa-mir-423	17	+	30117080	30117100
AGAAAGACATAGTTGCAAGA	ENSG00000266071	hsa-mir-3617	20	-	45705157	45705177
AGAAAGATAAGCAGATGAGA	ENSG00000263458	hsa-mir-4455	4	-	184938441	184938461
AGAAAGCGCTTCCCTCTAGA	ENSG00000207987	hsa-mir-518E	19	-	53729857	53729877
AGAAAGCGCTTCCCTCTGGA	ENSG00000207862	hsa-mir-518B	19	-	53702754	53702774
AGAAAGCGCTTCCCTGTAGA	ENSG00000284362	hsa-mir-519A2	19	-	53762363	53762383
AGAAAGCGCTTCCCTTTAGA	ENSG00000283540	hsa-mir-520F	19	-	53682178	53682198
AGAAAGCGCTTCCCTTTGGA	ENSG00000207981	hsa-mir-519D	19	-	53713366	53713386
AGAAAGGAGCTATCCACTCC	ENSG00000275816	hsa-mir-6500	1	+	51060044	51060064
AGAAAGTACTTCCCTCTGGA	ENSG00000207594	hsa-mir-520A	19	-	53690899	53690919
AGAAAGTGCTTCCCTCAAGA	ENSG00000207580	hsa-mir-526B	19	-	53694410	53694430
AGAAAGTGCTTCCCTCTAGA	ENSG00000283330	hsa-mir-518D	19	-	53734896	53734916
AGAAAGTGCTTCCCTTTGTA	ENSG00000283289	hsa-mir-524	19	-	53711021	53711041
AGAAAGTGCTTCCTTTCAGA	ENSG00000207767	hsa-mir-516A1	19	+	53756812	53756832
AGAAAGTGCTTCTCTTTGGT	ENSG00000207735	hsa-mir-520D	19	+	53720164	53720184
AGAAAGTTCTTCCCTTTGGA	ENSG00000207634	hsa-mir-521-1	19	-	53748655	53748675
AGAAATACATTAATATGGAA	ENSG00000265176	hsa-mir-3202-1	X	-	153981168	153981188
AGAAATCGCACCCGTCACCT	ENSG00000199082	hsa-mir-342	14	+	100109740	100109760
AGAAATCTACATTGTATGCC	ENSG00000207870	hsa-mir-221	X	+	45746236	45746256
AGAACAAAGGACTCAGTAAA	ENSG00000263634	hsa-mir-3919	3	+	159282721	159282741
AGAACAGGACAGGTCAGGGC	ENSG00000284085	hsa-mir-4732	17	+	28861686	28861706
AGAACAGGACCTGTGCTCAC	ENSG00000276926	hsa-mir-6797	19	+	41869665	41869685
AGAACAGTGCCCAAGACCAC	ENSG00000263831	hsa-mir-378E	5	+	170028544	170028564
AGAACATCGAACCCGCGTTA	NO_SITE	NO_SITE_11	NA	NA	NA	NA
AGAACATGCATCCTTTCAGA	ENSG00000211532	hsa-mir-526A2	19	+	53726977	53726997
AGAACATTGACATCAACACT	ENSG00000283420	hsa-mir-4278	5	-	6827882	6827902
AGAACCACTGCCTCAATTAT	ENSG00000284140	hsa-mir-3618	22	-	20085774	20085794
AGAACCTGACTCTTGCACTC	ENSG00000283856	hsa-mir-7703	14	-	24143507	24143527
AGAACCTGCCGGAACCCACC	ENSG00000207736	hsa-mir-657	17	+	81125321	81125341
AGAACGAATTGTGCGCTACT	ONE_INTERGENIC_SITE	ONE_INTERGENIC_SITE_140	4	-	14252541	14252561
AGAACGCGCTTCCCTATAGA	ENSG00000283455	hsa-mir-523	19	+	53698453	53698473
AGAACGGTCCCGAGTTGCAA	ONE_INTERGENIC_SITE	ONE_INTERGENIC_SITE_6	1	-	165124084	165124104
AGAACTCTAGACCAGACGTG	ENSG00000275670	hsa-mir-8076	3	+	113432190	113432210
AGAACTGATATCAGCTCAGT	ENSG00000284459	hsa-mir-24-1	9	-	95086035	95086055
AGAAGAAAGGACACCTGGAG	ENSG00000275816	hsa-mir-6500	1	-	51060046	51060066
AGAAGAAGGCGGTCGGTCTG	ENSG00000263602	hsa-mir-3185	17	-	48724452	48724472
AGAAGACAGGAGTTCACTGT	ENSG00000221783	hsa-mir-1183	7	+	21471108	21471128
AGAAGAGGACACACGTCTGA	ENSG00000216101	hsa-mir-877	6	-	30584389	30584409
AGAAGCACGTGGGAACTGGT	ENSG00000283180	hsa-mir-6767	16	-	2445431	2445451
AGAAGCAGAACGAGCAGCTG	ENSG00000266325	hsa-mir-3665	13	+	77698049	77698069
AGAAGCATTCTTTCATTGGT	ENSG00000221630	hsa-mir-1179	15	+	88608136	88608156
AGAAGCCTTGATCAGAAGCT	ENSG00000264160	hsa-mir-4762	22	+	45760562	45760582
AGAAGCTAACGTACCTTCCG	ONE_INTERGENIC_SITE	ONE_INTERGENIC_SITE_10	10	-	23175357	23175377
AGAAGGAGCTCTCTGAATAT	ENSG00000263793	hsa-mir-3115	1	+	23044311	23044331
AGAAGGCAGGAATCCCAGGC	ENSG00000277521	hsa-mir-8078	18	+	112307	112327
AGAAGGCGGTCAGGCAGTCA	ENSG00000275967	hsa-mir-6880	12	+	124337210	124337230
AGAAGGGCCAAAATTCTACC	ENSG00000265584	hsa-mir-3978	X	+	110082174	110082194
AGAAGGTGAGACCAATGTCC	ENSG00000275373	hsa-mir-6124	11	+	12163728	12163748
AGAAGGTGGAAGTGCAGAGT	ENSG00000273700	hsa-mir-6760	12	+	111304169	111304189
AGAATAGTGCTCCACATTTG	ENSG00000199095	hsa-mir-372	19	-	53787901	53787921
AGAATATGGGTATATTAGTT	ENSG00000283645	hsa-mir-5583-2	18	-	39676725	39676745
AGAATCACTGTTCAGACAGG	ENSG00000221261	hsa-mir-1208	8	+	128150140	128150160
AGAATGACAGACGCTGCACC	ENSG00000274940	hsa-mir-8083	1	+	153689734	153689754
AGAATGAGGTGGAGAAGCCC	ENSG00000283836	hsa-mir-6734	1	-	43364686	43364706
AGAATGAGGTGTACCAACCT	ENSG00000264480	hsa-mir-4714	15	+	98784477	98784497
AGAATGGGGCCTGGCACTGG	ENSG00000266463	hsa-mir-3196	20	-	63238811	63238831
AGAATGGTCCTACTTCAGTG	ONE_INTERGENIC_SITE	ONE_INTERGENIC_SITE_93	19	+	54704856	54704876
AGAATTCAAATAGTCATGCT	ENSG00000265932	hsa-mir-3146	7	-	19705385	19705405
AGAATTCTCTGGCCAGGTTA	ENSG00000275207	hsa-mir-6740	1	-	202003193	202003213
AGAATTGGCTGCAGTTAAGG	ENSG00000266517	hsa-mir-4715	15	+	25848772	25848792
AGAATTTGACACTAAAAGAG	ENSG00000208027	hsa-mir-485	14	-	101055485	101055505
AGACAAGCAGGTTTACCCTG	ENSG00000208022	hsa-mir-618	12	-	80935752	80935772
AGACAATCAGGAGCAGGAGA	ENSG00000275101	hsa-mir-6766	15	+	89326772	89326792
AGACAATGAGATATGTACAA	ENSG00000275868	hsa-mir-8054	11	+	23419122	23419142
AGACACAGTGAAGGCATCCC	ENSG00000284364	hsa-mir-6824	3	+	48633673	48633693
AGACACCCCACATGCCCGCC	ENSG00000266226	hsa-mir-4323	19	+	42133502	42133522
AGACACGAGACCTTTCCAAA	ENSG00000266150	hsa-mir-4711	1	+	59733263	59733283
AGACACTATCTGACAACAAC	ENSG00000207573	hsa-mir-550A2	7	-	32733029	32733049
AGACACTATCTTACAACAAC	ENSG00000207771	hsa-mir-550A1	7	-	30289842	30289862
AGACACTGAGCTCACAAGAA	ENSG00000284410	hsa-mir-6733	1	+	43171680	43171700
AGACACTTGTATGCTAGCTC	ENSG00000208002	hsa-mir-643	19	+	52281870	52281890
AGACAGGGTCATGCAGTACT	ENSG00000266583	hsa-mir-4478	9	-	122120117	122120137
AGACAGTGCTTCCATCTAGA	ENSG00000207734	hsa-mir-517A	19	-	53712287	53712307
AGACAGTGTTAGAGTCAAGC	ENSG00000207607	hsa-mir-200A	1	-	1167910	1167930
AGACATACGGGCAGGGAGGG	ENSG00000284596	hsa-mir-4467	7	-	102471531	102471551
AGACATCCTAGAATGTTATT	ENSG00000208032	hsa-mir-548A3	8	-	104484455	104484475
AGACATCTACAGAGTACATC	ENSG00000207719	hsa-mir-623	13	-	99356200	99356220
AGACATGAGTGTTGTCTACG	ENSG00000265596	hsa-mir-3659	1	+	38089301	38089321
AGACATTTGTCAAAACTACG	ONE_INTERGENIC_SITE	ONE_INTERGENIC_SITE_105	19	+	55539284	55539304
AGACCAATCCCCGCCCCGCG	ENSG00000284186	hsa-mir-3615	17	-	74748639	74748659
AGACCACAGGATGTCCACAC	ENSG00000265828	hsa-mir-3939	6	-	166997828	166997848
AGACCACTGGACTTGGAGTC	ENSG00000263831	hsa-mir-378E	5	+	170028557	170028577
AGACCAGAGAGACACAGTGA	ENSG00000284364	hsa-mir-6824	3	+	48633664	48633684
AGACCATAGCAATGTGTATT	ENSG00000221801	hsa-mir-548H2	16	-	11306526	11306546
AGACCCAACCTCATGCTCCC	ENSG00000277052	hsa-mir-6763	12	+	132582043	132582063
AGACCCACGTAGCAGTGTTC	ENSG00000275377	hsa-mir-1299	9	-	40929032	40929052
AGACCCCGCGGGACGCGCCG	ENSG00000269782	hsa-mir-1470	19	+	15449593	15449613
AGACCCTCATACATTGCCAC	ENSG00000207626	hsa-mir-562	2	-	232172743	232172763
AGACCGGTCGATAACGAATA	NO_SITE	NO_SITE_12	NA	NA	NA	NA
AGACCGTCGTCGATCGATAC	NO_SITE	NO_SITE_12	NA	NA	NA	NA
AGACCTCAAAACCCAGATCC	ENSG00000266015	hsa-mir-4309	14	-	102539675	102539695
AGACCTCAAGGATGGAGAGA	ENSG00000266666	hsa-mir-4325	20	-	57321523	57321543
AGACTATGGAAGCCAGTGTG	ENSG00000207814	hsa-mir-147A	9	-	120245003	120245023
AGACTCGGTACCCACTGCTG	ENSG00000265083	hsa-mir-3691	6	-	5148280	5148300
AGACTCGTGTAACGTTCGCG	NO_SITE	NO_SITE_12	NA	NA	NA	NA
AGACTCTATAAGAATTTATG	ENSG00000283471	hsa-mir-6863	16	+	56904268	56904288
AGACTCTGGGTGGATGGAGC	ENSG00000266104	hsa-mir-4326	20	+	63286851	63286871
AGACTGACCTTCAACCCCAC	ENSG00000276124	hsa-mir-6855	9	+	129869667	129869687
AGACTGGGAACCTGGGGTCA	ENSG00000273555	hsa-mir-6812	20	-	45425568	45425588
AGACTGTGTGATGACCACTG	ENSG00000283783	hsa-mir-622	13	-	90231232	90231252
AGACTTACTCTACTCAGAAA	ENSG00000216075	hsa-mir-890	X	+	145994294	145994314
AGACTTTATTACTATCACAT	ENSG00000207586	hsa-mir-135A2	12	-	97563854	97563874
AGAGAAACTCGGTGACTCCA	ENSG00000264073	hsa-mir-3199-1	22	-	27920606	27920626
AGAGAAAGGGAAGTGGACGC	ENSG00000266140	hsa-mir-4533	20	-	60478159	60478179
AGAGAAATGAAGGAGCCACG	ONE_INTERGENIC_SITE	ONE_INTERGENIC_SITE_72	19	+	53960802	53960822
AGAGAACAGGAGACCATCAT	ENSG00000284280	hsa-mir-6843	8	+	27610622	27610642
AGAGAACTAAAACTGGAGTC	ENSG00000263894	hsa-mir-3925	6	+	36622465	36622485
AGAGAAGAAGGAAAAATCAC	ENSG00000284121	hsa-mir-198	3	+	120395698	120395718
AGAGAAGCAGCATTATGCAG	ENSG00000275458	hsa-mir-6809	2	+	217900544	217900564
AGAGACAGCACAGACCCTCA	ENSG00000277723	hsa-mir-6827	3	+	134367846	134367866
AGAGACAGTGGTGGTTGCCG	ENSG00000273606	hsa-mir-6776	17	+	2692884	2692904
AGAGACTGGGCATAGAACTA	ENSG00000278449	hsa-mir-6892	7	+	143382744	143382764
AGAGAGAAAGATCAGGAAGT	ENSG00000266211	hsa-mir-3156-3	21	+	13406404	13406424
AGAGAGAAAGATCTGGAAGT	ENSG00000263476	hsa-mir-3156-1	10	-	45164070	45164090
AGAGAGCCGAATGAGTGGCC	ENSG00000284519	hsa-mir-6741	1	+	225922109	225922129
AGAGAGGAGCAGTGGTGCTG	ENSG00000277713	hsa-mir-6856	9	+	130626320	130626340
AGAGAGTCCATGTCGAATCC	ONE_INTERGENIC_SITE	ONE_INTERGENIC_SITE_135	3	+	129336075	129336095
AGAGAGTGCACAGCCAGCTC	ENSG00000284421	hsa-mir-7110	3	+	123161831	123161851
AGAGATCAAGCGCCTGAATG	ONE_INTERGENIC_SITE	ONE_INTERGENIC_SITE_128	22	+	23012106	23012126
AGAGATGAAGCGGGGGGGCG	ENSG00000275726	hsa-mir-6088	19	+	45436671	45436691
AGAGATGAGAGAAACACCCT	ENSG00000208033	hsa-mir-609	10	+	104218866	104218886
AGAGATGAGGGCAACACCCT	ENSG00000208033	hsa-mir-609	10	-	104218810	104218830
AGAGATTAGCGCACAGTCTT	ENSG00000264377	hsa-mir-4671	1	-	234306483	234306503
AGAGATTGTTTCAACACTGA	ENSG00000208014	hsa-mir-653	7	+	93482844	93482864
AGAGCAAACCCTTAACCCTT	ENSG00000264425	hsa-mir-4653	7	-	101159508	101159528
AGAGCAAATCAGTTGACTGA	ENSG00000276878	hsa-mir-6074	12	+	66023695	66023715
AGAGCAAGCTGAGTCCCCAG	ENSG00000221039	hsa-mir-1286	22	+	20249203	20249223
AGAGCACAGGCGCTTCACCG	ENSG00000284160	hsa-mir-7706	15	-	85380639	85380659
AGAGCAGGGGCTGGTCTGCG	ENSG00000264357	hsa-mir-4648	7	-	2527119	2527139
AGAGCAGTGTGTGTTGCCTG	ENSG00000252153	hsa-mir-2278	9	+	94809995	94810015
AGAGCATCTACACCCACTAC	ENSG00000284518	hsa-mir-4658	7	-	100156639	100156659
AGAGCCAAAATCACCAGGGA	ENSG00000284266	hsa-mir-4534	22	+	37988829	37988849
AGAGCCACAAAACCGCATAG	ONE_INTERGENIC_SITE	ONE_INTERGENIC_SITE_117	2	+	113141601	113141621
AGAGCCCCTGGCACGCAGTC	ENSG00000265304	hsa-mir-3650	5	+	38557536	38557556
AGAGCGAGAGTGCGGGCCCC	ENSG00000251862	hsa-mir-1343	11	-	34941896	34941916
AGAGCGTGGGCTGGGGTTCA	ENSG00000221394	hsa-mir-1229	5	-	179798312	179798332
AGAGCTCAGTGGGAGCACAG	ONE_INTERGENIC_SITE	ONE_INTERGENIC_SITE_84	19	+	54477860	54477880
AGAGCTGAGAGGGCGATCAG	ENSG00000265137	hsa-mir-3192	20	-	18470667	18470687
AGAGCTGGCTGAAGGGCAGA	ENSG00000264583	hsa-mir-4487	11	+	47401040	47401060
AGAGCTGTGGAGTGTGACAA	ENSG00000284440	hsa-mir-122	18	+	58451098	58451118
AGAGCTTTGCATACCCAAGG	ENSG00000276961	hsa-mir-7848	8	+	133046550	133046570
AGAGGAAAAGTTAGGGTCAG	ENSG00000274494	hsa-mir-6832	6	+	31633814	31633834
AGAGGAAGCAGCTGCCTCTG	ENSG00000207802	hsa-mir-646	20	+	60308546	60308566
AGAGGACAGACACATGAGCC	ENSG00000284200	hsa-mir-6847	8	-	144079921	144079941
AGAGGACAGGACAGGACAGG	ENSG00000277478	hsa-mir-6165	17	-	49510855	49510875
AGAGGACTGTGAGGCATGGG	ENSG00000284258	hsa-mir-8085	19	+	44758690	44758710
AGAGGAGAAGCCCAGGAACG	ENSG00000278223	hsa-mir-6783	17	+	44934639	44934659
AGAGGAGCTGAGGGACATTG	ENSG00000266776	hsa-mir-4646	6	-	31701068	31701088
AGAGGAGTGAGGAGGCGTGA	ENSG00000207805	hsa-mir-483	11	+	2134170	2134190
AGAGGATCAAGTCAGGTTGG	ENSG00000276712	hsa-mir-7111	6	-	35470548	35470568
AGAGGATGACTGATTTCTTT	ENSG00000284032	hsa-mir-29A	7	-	130876799	130876819
AGAGGCAGGTGGTTGGCACC	ENSG00000278034	hsa-mir-6731	1	+	24919380	24919400
AGAGGCGGGCAGGGAGGCCA	ENSG00000284293	hsa-mir-7113	11	-	68032900	68032920
AGAGGCTCAGTCTGGGCTGC	ENSG00000284489	hsa-mir-6751	11	+	65129943	65129963
AGAGGCTGAGAAGGTGATGT	ENSG00000283721	hsa-mir-6884	17	-	40026388	40026408
AGAGGCTGTCGCTGCGCTTC	ENSG00000277379	hsa-mir-6724-3	21	+	8388370	8388390
AGAGGCTTGGATCTGCAGAG	ONE_INTERGENIC_SITE	ONE_INTERGENIC_SITE_68	19	-	53777659	53777679
AGAGGCTTTGTGCGGATACG	ENSG00000267959	hsa-mir-3188	19	+	18282146	18282166
AGAGGGATTTATTGAATACT	ENSG00000265520	hsa-mir-548V	8	-	17681655	17681675
AGAGGGCTGAAGTGGTTGTG	ENSG00000264572	hsa-mir-4296	10	-	125032828	125032848
AGAGGGTGAGTAATTATTCT	ENSG00000278098	hsa-mir-7973-1	15	+	51314096	51314116
AGAGGGTGCACAGGCATGGG	ENSG00000265075	hsa-mir-3622B	8	-	27701740	27701760
AGAGGTGAGGGAAGAAAGGA	ENSG00000263967	hsa-mir-4290	9	+	90023462	90023482
AGAGGTGCCAGCTGCAGTGG	ENSG00000221456	hsa-mir-1202	6	+	155946822	155946842
AGAGGTTGAGGTTCTGACTG	ENSG00000263892	hsa-mir-4667	9	+	35608097	35608117
AGAGGTTTCAAAGGGAAACT	ENSG00000273500	hsa-mir-6129	17	+	49288392	49288412
AGAGTAAGCATCAATAGCAT	ENSG00000276575	hsa-mir-6895	X	-	53195454	53195474
AGAGTACTCTATAAATCTAG	ENSG00000284386	hsa-mir-147B	15	+	45433058	45433078
AGAGTATCTCACACTTCAAT	ENSG00000263572	hsa-mir-7853	6	-	6169425	6169445
AGAGTCACAGTGAAGGTCAG	ENSG00000284067	hsa-mir-6837	7	-	44051806	44051826
AGAGTCAGCGGAACCAGCCT	ENSG00000263583	hsa-mir-4522	17	+	27293953	27293973
AGAGTCCTGACTGCGTGCCA	ENSG00000265304	hsa-mir-3650	5	-	38557530	38557550
AGAGTCTAACAGGGCTCCCA	ENSG00000216077	hsa-mir-887	5	-	15935196	15935216
AGAGTCTGAAGAGTCTTTGG	ENSG00000265744	hsa-mir-4427	1	+	233624219	233624239
AGAGTCTGATATTCAAAAAG	ENSG00000207646	hsa-mir-655	14	-	101049631	101049651
AGAGTGGCAGTCGAAGGGAA	ENSG00000283891	hsa-mir-628	15	-	55372951	55372971
AGAGTTAAGAGAATTAGTAC	ENSG00000263885	hsa-mir-3920	11	-	101519871	101519891
AGAGTTAGAGAGCGCTTCGT	ONE_INTERGENIC_SITE	ONE_INTERGENIC_SITE_118	2	+	153405922	153405942
AGAGTTAGTGGGCTAGAGAG	ENSG00000284152	hsa-mir-6758	12	+	57512697	57512717
AGAGTTCCCTACCTTCAATG	ENSG00000263744	hsa-mir-3664	11	-	70872278	70872298
AGAGTTGCCAGAGCAGCCTG	ENSG00000284448	hsa-mir-6501	21	+	33550715	33550735
AGATAACCAAAGAGAGAAAC	ENSG00000284329	hsa-mir-9-3	15	-	89368028	89368048
AGATAAGGAGTTGCTCCTTA	ENSG00000221545	hsa-mir-1255B2	1	-	167998724	167998744
AGATACGGTTATTTCGTTCG	NO_SITE	NO_SITE_12	NA	NA	NA	NA
AGATAGTGTCTTACTCCCTC	ENSG00000207771	hsa-mir-550A1	7	+	30289865	30289885
AGATATATAACGGCAGGTCG	ONE_INTERGENIC_SITE	ONE_INTERGENIC_SITE_133	3	-	105342920	105342940
AGATATATCCACAGTACACT	ENSG00000263439	hsa-mir-4753	1	-	235190071	235190091
AGATATGGAAGAGCTGTGTT	ENSG00000238517	hsa-mir-1270	19	-	20399322	20399342
AGATATTAGCCAATAACGTA	ONE_INTERGENIC_SITE	ONE_INTERGENIC_SITE_170	8	-	134788049	134788069
AGATCAAAGTCCAGGTGCCC	ENSG00000277387	hsa-mir-8058	16	-	82688985	82689005
AGATCACTGAGAGTGCCAGG	ONE_INTERGENIC_SITE	ONE_INTERGENIC_SITE_70	19	+	53907920	53907940
AGATCATTATATGTATGATC	ENSG00000263872	hsa-mir-4528	18	+	53237170	53237190
AGATCCCTCAAATCCGTGTT	ENSG00000263597	hsa-mir-3936	5	-	132365551	132365571
AGATCGCGTCGGATCGCATC	NO_SITE	NO_SITE_12	NA	NA	NA	NA
AGATCTAGTCTCCCACACCC	ENSG00000278571	hsa-mir-7161	6	-	158609753	158609773
AGATCTGGGTGCGATGATGA	ENSG00000221033	hsa-mir-1272	15	-	64762492	64762512
AGATGAAGGACATCGTCGTA	ONE_INTERGENIC_SITE	ONE_INTERGENIC_SITE_34	13	+	98781372	98781392
AGATGACACTTGACTCAGCT	ENSG00000284173	hsa-mir-6513	2	+	218280152	218280172
AGATGGAGTCAGTATTGGTC	ENSG00000264698	hsa-mir-4255	1	+	37161600	37161620
AGATGGCTGCCGTTACGCCG	ENSG00000283956	hsa-mir-3610	8	+	116874790	116874810
AGATGGGAGGAGACAGGGCT	ENSG00000277057	hsa-mir-6779	17	-	38915021	38915041
AGATGGTTCTGTGGAGTCCT	ENSG00000283803	hsa-mir-3198-2	12	-	54231422	54231442
AGATGGTTTCTTGCAGAACG	ENSG00000221190	hsa-mir-1184-2	X	-	155383191	155383211
AGATGTCCAGCCACAATTCT	ENSG00000284185	hsa-mir-219A2	9	+	128392651	128392671
AGATGTCCTGCTGCACGCTC	ENSG00000278618	hsa-mir-8069-2	21	-	13724197	13724217
AGATGTCGCTTCTCCCACTG	ENSG00000278596	hsa-mir-6077	1	-	148388362	148388382
AGATGTGGACTGCTAAATGC	ENSG00000272920	hsa-mir-1253	17	-	2748123	2748143
AGATTAAAATCACATTGCCA	ENSG00000207563	hsa-mir-23B	9	+	95085274	95085294
AGATTCAGCAGCCTTTCTGA	ENSG00000265237	hsa-mir-3142	5	-	160474470	160474490
AGATTCTCCTTGTTGCATGA	ENSG00000211590	hsa-mir-802	21	-	35720763	35720783
AGATTCTCTCTCTCTCCTCC	ENSG00000266243	hsa-mir-4279	5	-	31936122	31936142
AGATTCTGAAAATCACTAAC	ENSG00000283933	hsa-mir-6878	1	+	150492388	150492408
AGATTCTGGACACCAGTGTG	ENSG00000284386	hsa-mir-147B	15	+	45433100	45433120
AGATTGAAGTTGAATAGTGC	ENSG00000263693	hsa-mir-3161	11	+	48096827	48096847
AGATTGATAACTGAAAGGTC	ENSG00000207784	hsa-mir-542	X	-	134541363	134541383
AGATTGTATGCCAGTCTGGA	ENSG00000266174	hsa-mir-4666A	1	-	228462118	228462138
AGCAAAAACAGACTGAGACA	ENSG00000263978	hsa-mir-4499	13	+	20433790	20433810
AGCAAAAATTGGGCTCATTT	ENSG00000266133	hsa-mir-4759	21	+	26953963	26953983
AGCAAAACGGCATGATTGCA	ENSG00000265539	hsa-mir-3164	11	-	69083222	69083242
AGCAAAATACAGCTGAAAAG	ENSG00000275810	hsa-mir-8082	4	-	113152330	113152350
AGCAAAATGAGAATGAACTG	ENSG00000278672	hsa-mir-8059	17	-	50768706	50768726
AGCAAAGCGCTCTGTTCAGA	ENSG00000221479	hsa-mir-1251	12	-	97491943	97491963
AGCAAAGTGATGAGTAATAC	ENSG00000266019	hsa-mir-3609	7	+	98881715	98881735
AGCAACACACATTTCCTAGA	ENSG00000207815	hsa-mir-563	3	-	15873794	15873814
AGCAACTCTGACCAGACCCT	ENSG00000283840	hsa-mir-6764	14	-	100277369	100277389
AGCAAGAAGATCTCAAGCTG	ENSG00000207699	hsa-mir-518A2	19	+	53739340	53739360
AGCAAGGGCACGTATAAGCG	ENSG00000277942	hsa-mir-8075	13	-	113262996	113263016
AGCAAGTGGCAGGGTAGTTG	ENSG00000207728	hsa-mir-449B	5	+	55170680	55170700
AGCAAGTGTTGACGCTAAAC	ENSG00000207633	hsa-mir-505	X	+	139924185	139924205
AGCAATGAGAAGCCTCTGAA	ENSG00000221476	hsa-mir-1827	12	+	100189925	100189945
AGCAATGGGGTGTATGGTAT	ENSG00000265333	hsa-mir-3137	3	-	195134545	195134565
AGCAATGTGTGACAGGTACA	ENSG00000238367	hsa-mir-2113	6	+	98024555	98024575
AGCACAGAAATATTGGCACA	ENSG00000284112	hsa-mir-195	17	-	7017667	7017687
AGCACAGCATCACACGTCCC	ENSG00000266514	hsa-mir-3689F	9	+	134850784	134850804
AGCACAGCGGGGTTAATTCC	ENSG00000283805	hsa-mir-636	17	+	76736500	76736520
AGCACAGGATCACACCGCTC	ENSG00000264136	hsa-mir-3689D2	9	+	134850279	134850299
AGCACAGGATCACACCTCCC	ENSG00000265872	hsa-mir-3689A	9	+	134849535	134849555
AGCACAGGATCAGACCCCCC	ENSG00000264163	hsa-mir-3689B	9	+	134850255	134850275
AGCACAGGGCTGAGTCCCGG	ENSG00000266124	hsa-mir-5587	16	-	535329	535349
AGCACAGTCATACAGAATAT	ENSG00000207590	hsa-mir-215	1	+	220117877	220117897
AGCACAGTGCTTATACAAGA	ENSG00000283958	hsa-mir-1248	3	-	186786682	186786702
AGCACATGCTCAAACATCCG	ENSG00000207957	hsa-mir-105-1	X	+	152392246	152392266
AGCACCACATCAGGCCCACG	ENSG00000211574	hsa-mir-770	14	-	100852449	100852469
AGCACCACCCGCCTTCACAA	ENSG00000199090	hsa-mir-326	11	+	75335152	75335172
AGCACCCACATCTGTCCATT	ENSG00000221537	hsa-mir-548H1	14	-	64095119	64095139
AGCACGACGCTCGAATCGAT	NO_SITE	NO_SITE_13	NA	NA	NA	NA
AGCACGTCCCAAACCGCGTG	ONE_INTERGENIC_SITE	ONE_INTERGENIC_SITE_15	10	+	130950769	130950789
AGCACGTGTGTTGTGTACAA	ENSG00000265596	hsa-mir-3659	1	-	38089259	38089279
AGCACTACTAACAGCACTGG	ENSG00000284353	hsa-mir-142	17	-	58331275	58331295
AGCACTATTCAACTTCAATC	ENSG00000263693	hsa-mir-3161	11	-	48096814	48096834
AGCACTCAAAAGTTGCCCAG	ONE_INTERGENIC_SITE	ONE_INTERGENIC_SITE_69	19	+	53829849	53829869
AGCACTCACTCCAATTTCCC	ENSG00000277912	hsa-mir-8089	5	-	181043464	181043484
AGCACTCATATAACGTCCTC	ENSG00000265957	hsa-mir-4319	18	+	44970123	44970143
AGCACTGTGATAACTGAGCC	ENSG00000199135	hsa-mir-101-1	1	+	65058500	65058520
AGCAGAACAGGAGCATAGAA	ENSG00000264684	hsa-mir-4773-1	2	+	151368396	151368416
AGCAGAACCTTCTCCTCAAT	ENSG00000264139	hsa-mir-3667	22	+	49543448	49543468
AGCAGAATGGGGCCTGGCAC	ENSG00000266463	hsa-mir-3196	20	-	63238814	63238834
AGCAGACACAAAATGGCCGA	ENSG00000283774	hsa-mir-632	17	-	32350161	32350181
AGCAGACCAGATCTAAAATT	ENSG00000264793	hsa-mir-4771-1	2	-	87194799	87194819
AGCAGACCTAGGTCCACACA	ENSG00000283717	hsa-mir-6831	5	+	140563716	140563736
AGCAGAGCAGCAGTGGGGTA	ENSG00000275107	hsa-mir-6782	17	-	44207836	44207856
AGCAGCAAGTACCCACAGTG	ENSG00000208036	hsa-mir-106B	7	+	100094018	100094038
AGCAGCAGCCCGGGCCGCGC	ENSG00000223109	hsa-mir-1538	16	+	69565831	69565851
AGCAGCAGTGGGGTAGGGGT	ENSG00000275107	hsa-mir-6782	17	-	44207831	44207851
AGCAGCCCCACTGGAACCAG	ENSG00000284155	hsa-mir-194-2	11	+	64891393	64891413
AGCAGCGAGAGGGCGGCAAA	ENSG00000263676	hsa-mir-4632	1	-	12191753	12191773
AGCAGCTACATCTGGCTACT	ENSG00000207725	hsa-mir-222	X	-	45747043	45747063
AGCAGGACATCTTCCTGACC	ENSG00000284550	hsa-mir-8069-1	21	+	6859201	6859221
AGCAGGATCCATTCAATAAT	ENSG00000265345	hsa-mir-5188	12	+	124915610	124915630
AGCAGGATGTGCGGGCAGCG	ENSG00000284575	hsa-mir-4793	3	+	48644270	48644290
AGCAGGGCACTGGGCAGTGG	ENSG00000263746	hsa-mir-4277	5	+	1708825	1708845
AGCAGGGGACCTCCGTAACG	ONE_INTERGENIC_SITE	ONE_INTERGENIC_SITE_159	6	-	168866208	168866228
AGCAGGTGTGCTGACTCCAC	ENSG00000207802	hsa-mir-646	20	-	60308493	60308513
AGCAGTACCAGACGGTTCTG	ENSG00000264757	hsa-mir-3198-1	22	-	17764214	17764234
AGCAGTACCAGATGGTTCTG	ENSG00000283803	hsa-mir-3198-2	12	-	54231431	54231451
AGCAGTACCAGCCTAGAGCA	ENSG00000208018	hsa-mir-645	20	-	50585846	50585866
AGCAGTCCAATGAAGACATT	ENSG00000264571	hsa-mir-4529	18	-	55479264	55479284
AGCAGTCGGGTGTTCATCGT	ONE_INTERGENIC_SITE	ONE_INTERGENIC_SITE_43	15	+	58867172	58867192
AGCAGTGTTTGGGTGCGGTT	ENSG00000207713	hsa-mir-200C	12	+	6963730	6963750
AGCAGTTCAGAGTGGTGTGT	ENSG00000284535	hsa-mir-6748	11	+	62789820	62789840
AGCAGTTTCCAATACAAACA	ENSG00000221264	hsa-mir-1284	3	+	71542010	71542030
AGCAGTTTCTGTTGTCTGAA	ENSG00000207599	hsa-mir-520E	19	+	53675754	53675774
AGCATAACGACGAGCGTAGT	NO_SITE	NO_SITE_13	NA	NA	NA	NA
AGCATATTGTCCATTGTATC	ENSG00000253008	hsa-mir-2355	2	+	207110054	207110074
AGCATCGAAGGGCGGATGCA	ENSG00000263785	hsa-mir-3182	16	-	83508371	83508391
AGCATCTTACCGGACAGTGC	ENSG00000207607	hsa-mir-200A	1	+	1167893	1167913
AGCATGAACTATGTAAAGCT	ENSG00000275451	hsa-mir-6085	15	-	62343051	62343071
AGCATGGAAGCACTTACCCA	ENSG00000221703	hsa-mir-302E	11	-	7234770	7234790
AGCATGTCCTCAGAACCCCA	ENSG00000284195	hsa-mir-6852	9	+	35710731	35710751
AGCATGTTGAGCCCTGTCTC	ENSG00000275770	hsa-mir-6505	12	+	48132836	48132856
AGCATTACCGAACAATCTAA	ENSG00000265213	hsa-mir-3684	4	+	98997391	98997411
AGCATTGTACAGGGCTATGA	ENSG00000199035	hsa-mir-103A1	5	-	168560907	168560927
AGCATTTGATACTGAAAACG	ENSG00000283588	hsa-mir-376A1	14	-	101040846	101040866
AGCATTTGGATACTCGAGGC	ONE_INTERGENIC_SITE	ONE_INTERGENIC_SITE_170	8	+	142108476	142108496
AGCCAAAGGCAGAAGGCTGC	ENSG00000276733	hsa-mir-7158	2	-	5974683	5974703
AGCCAAGCGTAAGGCAGAGA	ENSG00000273830	hsa-mir-7843	14	-	72516878	72516898
AGCCAGGCCACGGCTACGTG	ONE_INTERGENIC_SITE	ONE_INTERGENIC_SITE_9	10	+	2027559	2027579
AGCCAGTACTGGTCTTAGAC	ENSG00000207606	hsa-mir-554	1	+	151545842	151545862
AGCCATCAAGTCGCTGCAGG	ENSG00000221533	hsa-mir-1184-1	X	+	154887396	154887416
AGCCATGCACTCTGTAGTTT	ENSG00000263354	hsa-mir-5011	18	+	67081633	67081653
AGCCATTGACTAAATCACCA	ENSG00000284157	hsa-mir-106A	X	+	134170198	134170218
AGCCCAAAAGGAGAATTCTT	ENSG00000207721	hsa-mir-186	1	+	71067698	71067718
AGCCCACAGTCCCCCTCGTG	ENSG00000264266	hsa-mir-4322	19	-	10230447	10230467
AGCCCACCGCTGCAGGCAGA	ENSG00000273613	hsa-mir-6511A4	16	+	18344021	18344041
AGCCCAGCAGGACGGGAGCG	ENSG00000266559	hsa-mir-4530	19	-	39409632	39409652
AGCCCAGCTCAGCCCAGCCC	ENSG00000264781	hsa-mir-4537	14	+	105859515	105859535
AGCCCATGCCCAGCACTGCA	ENSG00000266643	hsa-mir-3677	16	-	2270733	2270753
AGCCCCACAGCCTCAGACCT	ENSG00000266226	hsa-mir-4323	19	-	42133455	42133475
AGCCCCGAAACACCCATCCC	ENSG00000263981	hsa-mir-5705	4	-	87300546	87300566
AGCCCCGGAGAGTCTGACCA	ENSG00000265372	hsa-mir-4675	10	-	20552004	20552024
AGCCCCTCCTGCTAGTGCTA	ENSG00000283791	hsa-mir-612	11	-	65444500	65444520
AGCCCCTTGGGCCTGGGATG	ENSG00000278524	hsa-mir-6810	2	+	218341916	218341936
AGCCCGAGCCCGACCCTGCG	ENSG00000284005	hsa-mir-6084	1	-	20633720	20633740
AGCCCGCGCTTTAAGGCCGG	ENSG00000284331	hsa-mir-4741	18	-	22933396	22933416
AGCCCTGCAGTGCTGGGCAT	ENSG00000266643	hsa-mir-3677	16	+	2270742	2270762
AGCCCTGGTCAGACTCTCCG	ENSG00000265372	hsa-mir-4675	10	+	20552013	20552033
AGCCGAGTGTTCCTAGCGAA	ONE_INTERGENIC_SITE	ONE_INTERGENIC_SITE_124	20	+	43479803	43479823
AGCCGATCGATTCGCAATCG	NO_SITE	NO_SITE_13	NA	NA	NA	NA
AGCCGCTGTCACACGCACAG	ENSG00000199038	hsa-mir-210	11	+	568131	568151
AGCCGGACAGCTCCCTTCCC	ENSG00000263628	hsa-mir-3155A	10	+	6152246	6152266
AGCCGGTGGGGCTGGAGTAA	ENSG00000284074	hsa-mir-4758	20	-	62332531	62332551
AGCCGTAAACTTAGAAATGT	ENSG00000221033	hsa-mir-1272	15	-	64762427	64762447
AGCCGTCGTTGGACGTAACG	NO_SITE	NO_SITE_13	NA	NA	NA	NA
AGCCGTCTGCAAGGTGACAG	ENSG00000252695	hsa-mir-2276	13	-	24162439	24162459
AGCCGTTCTCTGATTGGCAA	ENSG00000207954	hsa-mir-138-1	3	-	44114260	44114280
AGCCTACATTTCTAAGTTTA	ENSG00000221033	hsa-mir-1272	15	+	64762436	64762456
AGCCTCATGGCTCATAACTA	ONE_INTERGENIC_SITE	ONE_INTERGENIC_SITE_51	17	-	36651297	36651317
AGCCTCCAAACCTGTAGACA	ENSG00000266583	hsa-mir-4478	9	-	122120132	122120152
AGCCTCCATGCATAAATCAC	ENSG00000281156	hsa-mir-3651	9	+	92292521	92292541
AGCCTCCTTCCTGAGCTAGG	ENSG00000266307	hsa-mir-5093	16	-	85306268	85306288
AGCCTCTGATATAAGAGCAA	ENSG00000276656	hsa-mir-6083	3	-	124374406	124374426
AGCCTGAATGAAAGAGCCAG	ENSG00000266719	hsa-mir-4676	10	+	72721042	72721062
AGCCTGGGAAGGGAGCTGTC	ENSG00000283634	hsa-mir-3155B	10	-	6152237	6152257
AGCCTGTGGCACTCAAACTG	ENSG00000284568	hsa-mir-371B	19	+	53787687	53787707
AGCCTTACGATTTCCAACGC	ONE_INTERGENIC_SITE	ONE_INTERGENIC_SITE_30	12	+	126315942	126315962
AGCCTTCTCTGCCTTACGCT	ENSG00000273830	hsa-mir-7843	14	+	72516887	72516907
AGCCTTGGTCGGGGGCAGGA	ENSG00000207554	hsa-mir-647	20	-	63942664	63942684
AGCGAAAGCCCGCGCCCCAG	ENSG00000283789	hsa-mir-7846	1	-	12166971	12166991
AGCGACCCTAGAGGGAGCGG	ENSG00000284062	hsa-mir-4469	8	+	42896224	42896244
AGCGAGAGTCTCTCTTACCC	ENSG00000216009	hsa-mir-874	5	+	137647623	137647643
AGCGAGCTGAACTAGAGATT	ENSG00000276733	hsa-mir-7158	2	+	5974723	5974743
AGCGAGGATTCCAACATTGG	ENSG00000283749	hsa-mir-4781	1	-	54054125	54054145
AGCGCTGTTGCTAGCCACAT	ENSG00000207652	hsa-mir-621	13	-	40810825	40810845
AGCGGGGAGAAACTCAAGCG	ENSG00000266919	hsa-mir-423	17	-	30117173	30117193
AGCGGTAACTGGGCAGACGG	ENSG00000284583	hsa-mir-935	19	-	53982357	53982377
AGCGGTGGACCGCCCTGCGG	ENSG00000284272	hsa-mir-4321	19	+	2250707	2250727
AGCGTACAGTGCCTTTCTCA	ENSG00000216171	hsa-mir-513C	X	-	147189772	147189792
AGCGTACTATCGCAATCGCG	NO_SITE	NO_SITE_13	NA	NA	NA	NA
AGCGTCACCAAGTCCACTGT	ENSG00000284010	hsa-mir-675	11	+	1996803	1996823
AGCGTCCAAACACGGATTTG	ENSG00000263597	hsa-mir-3936	5	+	132365557	132365577
AGCGTCCCAGCAGATAAATG	ENSG00000263857	hsa-mir-4729	17	+	59366142	59366162
AGCGTGGGTGTGGCGGAGGC	ENSG00000263676	hsa-mir-4632	1	+	12191736	12191756
AGCGTGTGGTACTTGAAGAT	ENSG00000207978	hsa-mir-154	14	+	101059767	101059787
AGCTAAGGTGCAGTGTGATG	ENSG00000278069	hsa-mir-6072	10	+	2076046	2076066
AGCTAATACAATTTAAGAAC	ENSG00000271898	hsa-mir-4791	3	-	19314928	19314948
AGCTACGACTAGTATCGGCG	NO_SITE	NO_SITE_14	NA	NA	NA	NA
AGCTACTTTAATTGCGAGGA	ONE_INTERGENIC_SITE	ONE_INTERGENIC_SITE_169	8	+	109569467	109569487
AGCTATTTAGGCCGCGCGTG	ONE_INTERGENIC_SITE	ONE_INTERGENIC_SITE_156	6	-	25709659	25709679
AGCTCAAGGTGGCTGGGAGA	ENSG00000207962	hsa-mir-30C1	1	+	40757344	40757364
AGCTCACACGAAGCCTGCTT	ENSG00000275667	hsa-mir-6839	7	+	64679154	64679174
AGCTCAGCGTGGATTGGTTT	ENSG00000264986	hsa-mir-5092	3	+	125151499	125151519
AGCTCCTCCACAAATGCGTG	ENSG00000264563	hsa-mir-4633	5	+	129097731	129097751
AGCTCCTCCACACGCATTTG	ENSG00000264563	hsa-mir-4633	5	-	129097727	129097747
AGCTCGCTTCAGAAAGCCAA	ENSG00000276733	hsa-mir-7158	2	-	5974697	5974717
AGCTCGGCGTGCGTCGAATA	NO_SITE	NO_SITE_14	NA	NA	NA	NA
AGCTCTAAGGTTCCGCCTGC	ENSG00000264141	hsa-mir-3928	22	-	31160098	31160118
AGCTCTACCAGCAAAACATG	ENSG00000266421	hsa-mir-4451	4	-	85722508	85722528
AGCTCTGCAGAAGAAAGATC	ENSG00000265499	hsa-mir-3156-2	18	+	14830178	14830198
AGCTCTTCCCTTTCTACGCA	ENSG00000278596	hsa-mir-6077	1	-	148388287	148388307
AGCTGACAATCCAGAGCCTG	ENSG00000207820	hsa-mir-545	X	+	74287105	74287125
AGCTGACCTTCATCATGGCT	ENSG00000284446	hsa-mir-1236	6	-	31956878	31956898
AGCTGAGAAATACATTAATA	ENSG00000283694	hsa-mir-3202-2	X	-	153981173	153981193
AGCTGAGACCCTTAACAAAG	ENSG00000265407	hsa-mir-4324	19	+	49308860	49308880
AGCTGAGACTAGAAAGCCCA	ENSG00000265014	hsa-mir-3160-1	11	-	46451818	46451838
AGCTGAGGGACATTGCGGAG	ENSG00000266776	hsa-mir-4646	6	-	31701063	31701083
AGCTGCCATAGCCCGGTCGC	ENSG00000281156	hsa-mir-3651	9	-	92292474	92292494
AGCTGCCCAGAAGATGCTCA	ENSG00000277255	hsa-mir-7854	16	-	81533926	81533946
AGCTGCTGATTACGAAAGAC	ENSG00000207725	hsa-mir-222	X	+	45747070	45747090
AGCTGGCTTCACCTCATCAC	ENSG00000264279	hsa-mir-4786	2	+	239943051	239943071
AGCTGGGGACCTGAGACATG	ENSG00000284173	hsa-mir-6513	2	+	218280168	218280188
AGCTGGTAACTTTGAACTAA	ENSG00000283188	hsa-mir-2052	8	-	74705721	74705741
AGCTGGTCCATGGCAGAGCT	ENSG00000263526	hsa-mir-378G	1	+	94745862	94745882
AGCTGTAGACCTGGGCCCCC	ENSG00000276769	hsa-mir-6752	11	-	67490269	67490289
AGCTGTCCCAACACCACCCC	ENSG00000207551	hsa-mir-608	10	-	100975004	100975024
AGCTGTCTTCAGCCCCATTA	ENSG00000265247	hsa-mir-4472-1	8	-	142176370	142176390
AGCTGTGAGCTCAAGGTGGC	ENSG00000207962	hsa-mir-30C1	1	+	40757337	40757357
AGCTTACAGATGGCTTATCA	ENSG00000265503	hsa-mir-1269B	17	-	12917281	12917301
AGCTTATACAGCATACCCTG	ONE_INTERGENIC_SITE	ONE_INTERGENIC_SITE_62	19	+	53681410	53681430
AGCTTCAGGGAGTCAGGGGA	ENSG00000263573	hsa-mir-4270	3	-	15496286	15496306
AGCTTCCAAAAAAGTTTCTT	ENSG00000283477	hsa-mir-6079	1	-	43838649	43838669
AGCTTCCCAACAGATAAATG	ENSG00000263857	hsa-mir-4729	17	-	59366096	59366116
AGCTTGAAGTCCCTTGCTTG	ENSG00000252454	hsa-mir-2114	X	-	150228062	150228082
AGCTTTACACCAATGCCCTA	ENSG00000199053	hsa-mir-324	17	+	7223353	7223373
AGCTTTGAAGCTTTGATGCC	ENSG00000221808	hsa-mir-1256	1	-	20988402	20988422
AGCTTTGTGACTGTAAGTGT	ENSG00000207695	hsa-mir-184	15	+	79209837	79209857
AGGAAAACTTCCAACTGAAA	ENSG00000278483	hsa-mir-8087	11	+	27514995	27515015
AGGAAACGGTATGCTAGCTC	ONE_INTERGENIC_SITE	ONE_INTERGENIC_SITE_126	21	+	15228166	15228186
AGGAAAGAGGTGGGACCTCC	ENSG00000278658	hsa-mir-6826	3	+	129272173	129272193
AGGAAAGCCACTCCTGACTT	ENSG00000263926	hsa-mir-4462	6	+	37555405	37555425
AGGAAAGCCAGCCCCTGGGG	ENSG00000208023	hsa-mir-185	22	-	20033187	20033207
AGGAAATGAGAGACCTGTAC	ENSG00000284284	hsa-mir-4712	15	-	50360344	50360364
AGGAAATGGCACACTGAGCT	ENSG00000207642	hsa-mir-571	4	-	350174	350194
AGGAAATGTTGGCTGTCCTG	ENSG00000276162	hsa-mir-5739	22	+	28459923	28459943
AGGAACTATCGACACCCCAG	ONE_INTERGENIC_SITE	ONE_INTERGENIC_SITE_96	19	+	55004121	55004141
AGGAAGAAGCATTCTTTCAT	ENSG00000221630	hsa-mir-1179	15	+	88608132	88608152
AGGAAGACCAACCCCGATAG	ONE_INTERGENIC_SITE	ONE_INTERGENIC_SITE_10	10	-	17482541	17482561
AGGAAGCAAATCCCATCCCC	ENSG00000207980	hsa-mir-23A	19	+	13836640	13836660
AGGAAGCTGGTTTCATATGG	ENSG00000283797	hsa-mir-29B1	7	-	130877519	130877539
AGGAAGGAGACAGGCAGTTC	ENSG00000274988	hsa-mir-6876	8	+	25345425	25345445
AGGAAGGATTTCAGAAATAC	ENSG00000266215	hsa-mir-3167	11	-	126988477	126988497
AGGAAGGTCCCATTACTGCA	ENSG00000207578	hsa-mir-583	5	+	96079175	96079195
AGGAAGGTGTACCAGGGTTT	ENSG00000283775	hsa-mir-4329	X	-	112780767	112780787
AGGAATCACGTAAACATAGA	ENSG00000283556	hsa-mir-376B	14	-	101040475	101040495
AGGAATTGGGGGTGCAGGGT	ENSG00000278069	hsa-mir-6072	10	-	2076089	2076109
AGGACACCAACATGGCCTTG	ONE_INTERGENIC_SITE	ONE_INTERGENIC_SITE_75	19	-	54235986	54236006
AGGACAGGCAGATATGTGAT	ENSG00000263861	hsa-mir-3927	9	+	109511532	109511552
AGGACAGGGCAGGAGAGGAC	ENSG00000277478	hsa-mir-6165	17	-	49510868	49510888
AGGACAGGGCTCAGACGCTG	ENSG00000221065	hsa-mir-1233-2	15	+	34528314	34528334
AGGACCACACCCGTCCGAGT	ENSG00000266168	hsa-mir-3147	7	-	57405086	57405106
AGGACCAGACGGATGTGGCA	ENSG00000274824	hsa-mir-7152	10	-	71790773	71790793
AGGACCCGTAGCTGCTAGAA	ENSG00000283842	hsa-mir-4751	19	+	49933092	49933112
AGGACGCGATCGAGCGTATA	NO_SITE	NO_SITE_14	NA	NA	NA	NA
AGGACGTCACCACCATGGCC	ENSG00000284049	hsa-mir-650	22	+	22822824	22822844
AGGACTCCTAATATCACAGT	ENSG00000266668	hsa-mir-5692C2	7	+	97964468	97964488
AGGACTCTTTCATGACCAGG	ENSG00000283159	hsa-mir-665	14	+	100875078	100875098
AGGACTGATCCTCTCGGGCA	ENSG00000266392	hsa-mir-4740	17	-	81400758	81400778
AGGACTGCCACCCCAAGCCA	ENSG00000266634	hsa-mir-3972	1	-	17277904	17277924
AGGACTGTAACTCACCATAG	ENSG00000221355	hsa-mir-1288	17	+	16282052	16282072
AGGACTTTCGCGCTACCTGC	ENSG00000284239	hsa-mir-1539	18	-	49487389	49487409
AGGAGAAGTCGGGAAGGTGG	ENSG00000284092	hsa-mir-5703	2	+	227472179	227472199
AGGAGACAATATTTCTTGCC	ENSG00000266750	hsa-mir-4645	6	+	2854091	2854111
AGGAGACCATGACGTCACAG	ENSG00000266738	hsa-mir-4757	2	+	19348486	19348506
AGGAGAGCGGTGGATCGGGA	ENSG00000263681	hsa-mir-3197	21	-	41167609	41167629
AGGAGAGGATGACGCAGACT	ENSG00000265083	hsa-mir-3691	6	+	5148261	5148281
AGGAGAGTAACCAAGGTAAG	ENSG00000284159	hsa-mir-3940	19	+	6416434	6416454
AGGAGATGCTGGGCTTGGGT	ENSG00000284385	hsa-mir-4313	15	-	75762248	75762268
AGGAGCCCTCATATGGCAGT	ENSG00000276641	hsa-mir-6769A	16	+	4671352	4671372
AGGAGCCCTCATCTCACCTG	ENSG00000284553	hsa-mir-6886	19	-	11113486	11113506
AGGAGCCGGACTGGACCTCA	ENSG00000263403	hsa-mir-4673	9	-	136519602	136519622
AGGAGCTAAGACACACTCCA	ENSG00000216192	hsa-mir-920	12	+	24212468	24212488
AGGAGCTAGCCAGGCATATG	ENSG00000264563	hsa-mir-4633	5	-	129097704	129097724
AGGAGCTTACAATCTAGCTG	ENSG00000211997	hsa-mir-708	11	-	79402082	79402102
AGGAGCTTAGCAAGTAGCTA	ENSG00000284541	hsa-mir-4517	16	+	28958627	28958647
AGGAGGAAGGGCAAGTCCAA	ENSG00000284402	hsa-mir-7107	12	-	121444320	121444340
AGGAGGCAGGAGGAATGAGC	ENSG00000276489	hsa-mir-6829	3	+	195882358	195882378
AGGAGGCTTGGTCTTAGCAC	ENSG00000263409	hsa-mir-4747	19	+	4932709	4932729
AGGAGGGAGGAACTACATGG	ONE_INTERGENIC_SITE	ONE_INTERGENIC_SITE_57	19	+	53273256	53273276
AGGAGGGCTGCGTGCCACCC	ENSG00000266761	hsa-mir-3194	20	-	51452941	51452961
AGGAGGGTTCGGCAACACGG	ENSG00000274697	hsa-mir-6761	12	-	111799869	111799889
AGGAGGTCTGAGCCCATGTG	ENSG00000283717	hsa-mir-6831	5	-	140563718	140563738
AGGAGGTTGCCGGACGCTGC	ENSG00000266140	hsa-mir-4533	20	+	60478140	60478160
AGGAGGTTGTATAGTTGAGG	ENSG00000198972	hsa-mir-LET7E	19	+	51692816	51692836
AGGAGTCACTGACATGAAGC	ENSG00000284020	hsa-mir-4697	11	+	133898533	133898553
AGGAGTCCCAATTTCATCTC	ENSG00000283506	hsa-mir-7157	2	+	140586664	140586684
AGGAGTCTAATACCCCTGAT	ONE_INTERGENIC_SITE	ONE_INTERGENIC_SITE_149	5	+	40593675	40593695
AGGAGTGAGGGGAGAAGTAG	ENSG00000263858	hsa-mir-4769	X	-	47587497	47587517
AGGAGTGGACCGAGGAAGGA	ENSG00000284276	hsa-mir-4800	4	-	2250134	2250154
AGGAGTGGCACCCAGGACAT	ENSG00000275373	hsa-mir-6124	11	-	12163728	12163748
AGGAGTGGGGGTGGGACATA	ENSG00000264297	hsa-mir-4433B	2	+	64340828	64340848
AGGAGTTGCTGAGAACCCTG	ONE_INTERGENIC_SITE	ONE_INTERGENIC_SITE_71	19	-	53953559	53953579
AGGATCAGGGGACCTCCCTT	ENSG00000275863	hsa-mir-7975	19	+	55123255	55123275
AGGATGACCTGAGACCACAG	ONE_INTERGENIC_SITE	ONE_INTERGENIC_SITE_110	19	-	55766631	55766651
AGGATGGTGCAAAAGTAATG	ENSG00000212017	hsa-mir-548U	6	+	57390152	57390172
AGGATGTGTGTGGATCCTGG	ENSG00000283874	hsa-mir-3911	9	-	127690774	127690794
AGGATTACAAGTGTCGGCCA	ENSG00000264603	hsa-mir-3159	11	+	18387814	18387834
AGGATTCAGACTCAGGTCCA	ENSG00000215952	hsa-mir-921	1	-	166154763	166154783
AGGATTCCAGTGAGGGAGTT	ENSG00000273500	hsa-mir-6129	17	-	49288428	49288448
AGGATTGCTCCTGAATAGCT	ENSG00000266203	hsa-mir-5585	1	+	32086993	32087013
AGGATTTGCTGGTGCTAGAG	ENSG00000265879	hsa-mir-4748	19	+	10780291	10780311
AGGCAAAGTTGCAGGCTATT	ENSG00000264764	hsa-mir-4772	2	-	102432334	102432354
AGGCAAATGTGATGTCACTG	ENSG00000211520	hsa-mir-216B	2	-	56000759	56000779
AGGCAAGAGGAGAGGCAGCA	ENSG00000275411	hsa-mir-6882	15	+	74840663	74840683
AGGCAATTATCTGAGGATGC	ENSG00000265789	hsa-mir-4330	X	+	151168249	151168269
AGGCACACGTGAGCTCCTGG	ENSG00000199023	hsa-mir-339	7	+	1023000	1023020
AGGCACAGGTCCGGAGCAGC	ENSG00000265395	hsa-mir-3944	10	+	133371586	133371606
AGGCACCGCAGCACTGTGCT	ENSG00000221445	hsa-mir-1301	2	-	25328685	25328705
AGGCAGAAGGGATGGTGAGG	ENSG00000276311	hsa-mir-6511A3	16	-	16368922	16368942
AGGCAGAAGGGGTGGTGAGG	ENSG00000284008	hsa-mir-6511B1	16	+	2106699	2106719
AGGCAGAAGTGGGGCTGACA	ENSG00000275259	hsa-mir-6511A1	16	+	14925959	14925979
AGGCAGGAGGAATGAGCTGG	ENSG00000276489	hsa-mir-6829	3	+	195882361	195882381
AGGCAGGCCCAAGCCGTCCC	ENSG00000284139	hsa-mir-1234	8	+	144400129	144400149
AGGCAGGGAGGTGGGACCAT	ENSG00000284372	hsa-mir-6808	1	-	1339686	1339706
AGGCAGGGGAAGGCCAGGAC	ENSG00000275360	hsa-mir-6868	17	-	76098073	76098093
AGGCATGCGCTACCACACCA	ONE_INTERGENIC_SITE	ONE_INTERGENIC_SITE_61	19	-	53598794	53598814
AGGCATGGGTCAGCGGGTCC	ENSG00000283848	hsa-mir-6872	3	-	50273267	50273287
AGGCATTATGAACAATTTCT	ENSG00000283242	hsa-mir-384	X	+	76919296	76919316
AGGCCAAAGGTGCCAAGTCC	ENSG00000264922	hsa-mir-4540	9	+	36864291	36864311
AGGCCAGAGGTCCCACAGCA	ENSG00000264295	hsa-mir-3922	12	+	104591665	104591685
AGGCCCGAGCCGCGACCCGC	ENSG00000277379	hsa-mir-6724-3	21	+	8388449	8388469
AGGCCGCTGTCCCTCCTATG	ENSG00000283639	hsa-mir-9500	2	-	218823113	218823133
AGGCCGGGGAGCATGAGGTT	ENSG00000277052	hsa-mir-6763	12	-	132582035	132582055
AGGCCGGTCAGCCCGGTGGA	ENSG00000277521	hsa-mir-8078	18	+	112323	112343
AGGCCGTATAGTGATCTCCT	ENSG00000198972	hsa-mir-LET7E	19	-	51692832	51692852
AGGCCGTTTACGTCGCCAAT	NO_SITE	NO_SITE_14	NA	NA	NA	NA
AGGCCTCAGGGTCCACTCAA	ENSG00000207613	hsa-mir-181C	19	-	13874778	13874798
AGGCCTCCTGCTCAGGCTGG	ENSG00000277888	hsa-mir-6846	8	-	144057376	144057396
AGGCCTGACTCCTCTGGGGA	ENSG00000265195	hsa-mir-4312	15	+	68801891	68801911
AGGCGACGCATATGCGCAAT	NO_SITE	NO_SITE_14	NA	NA	NA	NA
AGGCGAGTCCGGTCTCAAAA	ENSG00000266780	hsa-mir-4444-2	3	+	75214548	75214568
AGGCGCCCTTCCGCCCGCAG	ENSG00000207716	hsa-mir-572	4	-	11368863	11368883
AGGCGCCGGCTCTGTCGTCG	ENSG00000199023	hsa-mir-339	7	+	1022966	1022986
AGGCGCTCGTATTACGTAGT	NO_SITE	NO_SITE_15	NA	NA	NA	NA
AGGCGGATGGCTCTGCGGCC	ENSG00000263602	hsa-mir-3185	17	+	48724437	48724457
AGGCGGCCGTTTCGCTGTGG	ENSG00000274713	hsa-mir-7974	19	+	11495611	11495631
AGGCGGCTCCTGCGATCGAA	ENSG00000284503	hsa-mir-3652	12	+	103930484	103930504
AGGCGGGCATGTGGGGTGTC	ENSG00000266226	hsa-mir-4323	19	-	42133489	42133509
AGGCGGGGATCTCGAACCAC	ENSG00000264370	hsa-mir-3125	2	-	12737412	12737432
AGGCTACAGTGAGATGTGGC	ENSG00000284458	hsa-mir-1304	11	+	93733716	93733736
AGGCTAGGGGTTCTTAGCAT	ENSG00000253030	hsa-mir-2116	15	-	59171241	59171261
AGGCTAGTTCCTCACAGTCA	ENSG00000216031	hsa-mir-298	20	+	58818266	58818286
AGGCTCAAGGACCAGCCCAA	ENSG00000265003	hsa-mir-4780	2	-	88082565	88082585
AGGCTCAATAAAGCACACCA	ONE_INTERGENIC_SITE	ONE_INTERGENIC_SITE_78	19	+	54293660	54293680
AGGCTCAGTCTGGGCTGCTG	ENSG00000284489	hsa-mir-6751	11	+	65129945	65129965
AGGCTCCAGGAACTCAGACC	ENSG00000265370	hsa-mir-4682	10	-	119958523	119958543
AGGCTCCCATAAGGGTCGAA	ENSG00000266593	hsa-mir-4713	15	+	51242230	51242250
AGGCTCTGCAGACAGGGCCC	ENSG00000265873	hsa-mir-4289	9	+	88745863	88745883
AGGCTCTGGGGTCTCACCCT	ENSG00000273836	hsa-mir-6842	8	+	27433411	27433431
AGGCTGATGTCTTCAGAGCA	ENSG00000277759	hsa-mir-6719	19	-	39829769	39829789
AGGCTGCTGAATCTTCAGAA	ENSG00000265237	hsa-mir-3142	5	+	160474448	160474468
AGGCTGCTGGTAACTGGGAT	ENSG00000283726	hsa-mir-5193	3	-	49806221	49806241
AGGCTGGACTAGGTAGCAGC	ENSG00000283923	hsa-mir-6132	7	-	117020289	117020309
AGGCTGGCATCTAGCACAGG	ENSG00000265210	hsa-mir-4486	11	+	19575339	19575359
AGGCTGGGAGAGTTAAATGA	ENSG00000207773	hsa-mir-642A	19	-	45675023	45675043
AGGCTGTGATTTCAAGCCAG	ENSG00000207869	hsa-mir-498	19	+	53674238	53674258
AGGCTGTGGTCTCAGAATCG	ENSG00000207639	hsa-mir-193B	16	+	14303979	14303999
AGGCTTCTGATCAAGATTTG	ENSG00000264160	hsa-mir-4762	22	+	45760586	45760606
AGGGAAAGGAGACAAGGGAG	ENSG00000276770	hsa-mir-6780B	6	-	43434602	43434622
AGGGAAGAGAGGATCAAGTC	ENSG00000276712	hsa-mir-7111	6	-	35470555	35470575
AGGGAAGCCCACAAGTCACA	ENSG00000207702	hsa-mir-211	15	+	31065128	31065148
AGGGAAGGGGACGAGGGTTG	ENSG00000284034	hsa-mir-5196	19	+	35345558	35345578
AGGGAAGGGGATTCAGAACC	ENSG00000283836	hsa-mir-6734	1	+	43364679	43364699
AGGGAAGTAGGTCCGTTGGT	ENSG00000284197	hsa-mir-658	22	-	37844290	37844310
AGGGAATACAGAGGGCAATC	ENSG00000284517	hsa-mir-6873	6	-	33287265	33287285
AGGGACAGGATCGTCAGGAG	ENSG00000284535	hsa-mir-6748	11	-	62789858	62789878
AGGGAGCTGAGATTGAAGTG	ONE_INTERGENIC_SITE	ONE_INTERGENIC_SITE_75	19	-	54236298	54236318
AGGGAGGATGGCAGAGCTTG	ENSG00000263858	hsa-mir-4769	X	-	47587474	47587494
AGGGAGGCACTGGGCAGGAG	ENSG00000275373	hsa-mir-6124	11	-	12163743	12163763
AGGGATAAAAGACTACACAT	ENSG00000264354	hsa-mir-3134	3	+	15697361	15697381
AGGGATCAGGCTCAAGGGTC	ENSG00000265003	hsa-mir-4780	2	+	88082548	88082568
AGGGATCTCCAAGCCGAAAG	ONE_INTERGENIC_SITE	ONE_INTERGENIC_SITE_145	4	+	184251652	184251672
AGGGATTGGATGGAGGTGAT	ENSG00000274306	hsa-mir-5088	19	+	49682147	49682167
AGGGCAAGCGTGGTTGGCAG	ENSG00000284193	hsa-mir-1257	20	+	61953569	61953589
AGGGCAATCACTGGCATTAG	ENSG00000264614	hsa-mir-5588	3	-	185253265	185253285
AGGGCAGAGACAGACCAGAA	ENSG00000275022	hsa-mir-6753	11	-	68044932	68044952
AGGGCAGCTGGACACTTGGG	ENSG00000275273	hsa-mir-6780A	17	-	42708145	42708165
AGGGCAGGAGAGGACAGGAC	ENSG00000277478	hsa-mir-6165	17	-	49510863	49510883
AGGGCAGGAGGACACACCTT	ENSG00000238705	hsa-mir-1976	1	-	26554568	26554588
AGGGCAGGCAAGAGCATGTC	ENSG00000277474	hsa-mir-6894	X	+	53198916	53198936
AGGGCAGGCTCTGGGGTGGG	ENSG00000265867	hsa-mir-4516	16	+	2133163	2133183
AGGGCAGGGAAGGTGGGAGA	ENSG00000278851	hsa-mir-6879	11	+	65018528	65018548
AGGGCAGGGCAGGGTGCTCG	ENSG00000283712	hsa-mir-6727	1	-	1312561	1312581
AGGGCAGGGTGAAGGCCCGG	ENSG00000273776	hsa-mir-6126	16	-	3485431	3485451
AGGGCAGTGATGTTGCCCCT	ENSG00000284520	hsa-mir-LET7B	22	+	46113732	46113752
AGGGCATGCTCAGCTGACCC	ENSG00000283768	hsa-mir-1178	12	+	119713691	119713711
AGGGCATTTCATGATGCAGG	ENSG00000264901	hsa-mir-3616	20	+	47167045	47167065
AGGGCCAAAGAGGGGTAATC	ENSG00000275651	hsa-mir-6851	9	+	33467900	33467920
AGGGCCAGCAGGGAATGTCA	ENSG00000284067	hsa-mir-6837	7	+	44051791	44051811
AGGGCCCACTGGTACATGGT	ENSG00000265822	hsa-mir-4422	1	-	55225679	55225699
AGGGCCCCTCGCCGTACAGA	ONE_INTERGENIC_SITE	ONE_INTERGENIC_SITE_127	21	+	43291201	43291221
AGGGCCTCACCTGACCCTAG	ENSG00000264483	hsa-mir-5008	1	+	227941671	227941691
AGGGCCTCGCCTGTCCCTTG	ENSG00000264483	hsa-mir-5008	1	-	227941603	227941623
AGGGCCTCGGTACTGGAAAG	ENSG00000275335	hsa-mir-8088	X	-	52336620	52336640
AGGGCGCCAGCAGCAGTGAC	ENSG00000284587	hsa-mir-943	4	+	1986439	1986459
AGGGCGGCGCGACCGGCCCG	ENSG00000266890	hsa-mir-4634	5	+	174751756	174751776
AGGGCTATCAGGCAGTTTCC	ENSG00000265873	hsa-mir-4289	9	-	88745870	88745890
AGGGCTCAGGGATTGGATGG	ENSG00000274306	hsa-mir-5088	19	+	49682140	49682160
AGGGCTCCTCCATACCCACC	ENSG00000276641	hsa-mir-6769A	16	-	4671327	4671347
AGGGCTCGTATGATACACAT	ONE_INTERGENIC_SITE	ONE_INTERGENIC_SITE_172	9	-	26249542	26249562
AGGGCTCTGGAAGGTTGAAT	ENSG00000221025	hsa-mir-1250	17	+	81133230	81133250
AGGGCTGGAAAGCACACCTG	ENSG00000264295	hsa-mir-3922	12	+	104591684	104591704
AGGGCTGTGCCAGGTTGGCT	ENSG00000284585	hsa-mir-4722	16	-	88716315	88716335
AGGGGAGGGTAACTGCAGTG	ENSG00000283928	hsa-mir-637	19	+	3961484	3961504
AGGGGAGGTGTGCAGGGCTG	ENSG00000276270	hsa-mir-6799	19	+	49791887	49791907
AGGGGCAGGGCAGGAAGAAG	ENSG00000264979	hsa-mir-4436B1	2	-	110086453	110086473
AGGGGCTCTGCTCTCCACAT	ENSG00000274417	hsa-mir-6515	19	+	12940484	12940504
AGGGGCTGTGAGTACACACA	ENSG00000215930	hsa-mir-942	1	-	117094676	117094696
AGGGGCTTTCAAGTCACTAG	ENSG00000284363	hsa-mir-224	X	-	151958644	151958664
AGGGGGAGCTGCAGGGCTAT	ENSG00000221065	hsa-mir-1233-2	15	-	34528331	34528351
AGGGGGATCAGAGCACACCA	ENSG00000284229	hsa-mir-6848	8	+	144317289	144317309
AGGGGTACAAAGGGCCAAAG	ENSG00000275651	hsa-mir-6851	9	+	33467890	33467910
AGGGGTAGCCTCGTGCTCCT	ENSG00000265333	hsa-mir-3137	3	-	195134525	195134545
AGGGGTCATATCTCTTCTCA	ENSG00000277402	hsa-mir-6891	6	-	31355285	31355305
AGGGGTCTCTGCCTCTACCC	ENSG00000283159	hsa-mir-665	14	+	100875058	100875078
AGGGGTCTGAAGTCCCACTG	ONE_INTERGENIC_SITE	ONE_INTERGENIC_SITE_105	19	-	55538426	55538446
AGGGGTGCTATCTGTGATTG	ENSG00000199082	hsa-mir-342	14	+	100109690	100109710
AGGGTAAGTGGAAAGATGGT	ENSG00000207934	hsa-mir-654	14	+	101040235	101040255
AGGGTACAATCAACGGTCGA	ENSG00000207759	hsa-mir-181A1	1	+	198859084	198859104
AGGGTCAAATAAGTACAGGT	ENSG00000265135	hsa-mir-5687	5	-	55508852	55508872
AGGGTCCACTCAACGGTCGA	ENSG00000207613	hsa-mir-181C	19	-	13874771	13874791
AGGGTCGACAGACACCAGAG	ONE_INTERGENIC_SITE	ONE_INTERGENIC_SITE_103	19	+	55443232	55443252
AGGGTCTTACATCAGCCGTG	ONE_INTERGENIC_SITE	ONE_INTERGENIC_SITE_84	19	+	54440954	54440974
AGGGTGCTGCAGGCAAAGCT	ENSG00000284251	hsa-mir-711	3	-	48578940	48578960
AGGGTGGAGGGTCACTCCTT	ENSG00000274280	hsa-mir-6069	22	-	35336738	35336758
AGGGTGGATGATAAGTTATG	ENSG00000263811	hsa-mir-3675	1	-	16859010	16859030
AGGGTGTCAGCAGGTGACGG	ENSG00000275519	hsa-mir-6804	19	-	55230929	55230949
AGGGTGTTGATCAGCAGATC	ENSG00000221355	hsa-mir-1288	17	+	16282032	16282052
AGGGTTCGCTTATGCGACGA	NO_SITE	NO_SITE_15	NA	NA	NA	NA
AGGGTTGCAGGCGAGAGACT	ENSG00000284125	hsa-mir-1825	20	+	32237799	32237819
AGGTAAATTCACAACCACTG	ENSG00000265691	hsa-mir-4460	5	-	129397076	129397096
AGGTAACACGGAGGCCGTGA	ENSG00000284154	hsa-mir-3605	1	+	33332431	33332451
AGGTACCAATTTGGCCACAA	ENSG00000207632	hsa-mir-588	6	+	126484653	126484673
AGGTACCAGCTCAACAACAG	ONE_INTERGENIC_SITE	ONE_INTERGENIC_SITE_76	19	-	54259659	54259679
AGGTAGAGGACAGAGGACAG	ENSG00000207631	hsa-mir-641	19	+	40282601	40282621
AGGTATACCATATACATATG	ENSG00000263641	hsa-mir-4777	2	-	231362753	231362773
AGGTATTAGACCCATAGATC	ONE_INTERGENIC_SITE	ONE_INTERGENIC_SITE_26	12	+	33587304	33587324
AGGTATTCACACGGCCGTCT	ONE_INTERGENIC_SITE	ONE_INTERGENIC_SITE_158	6	-	163579084	163579104
AGGTCAAAGGGGTCTCCAGC	ENSG00000265558	hsa-mir-3918	6	-	158764693	158764713
AGGTCAAGCAGCATTGTACA	ENSG00000199024	hsa-mir-103A2	20	+	3917552	3917572
AGGTCAAGGCTGCAGTGTCG	ENSG00000274466	hsa-mir-1273H	16	+	24203170	24203190
AGGTCAAGTGGCATCGACAA	ONE_INTERGENIC_SITE	ONE_INTERGENIC_SITE_117	2	+	123717885	123717905
AGGTCAGAGCCCTGTGCACT	ENSG00000283926	hsa-mir-192	11	+	64891234	64891254
AGGTCAGTAAAAAGTAATTG	ENSG00000264406	hsa-mir-548AP	15	-	85825703	85825723
AGGTCATCAGAACCACTTCA	ENSG00000284117	hsa-mir-6883	17	+	8145033	8145053
AGGTCCAAAAAACTTGACCA	ENSG00000021776	AQR	15	+	34927057	34927077
AGGTCCCCGGATCCGAGTCA	ENSG00000283468	hsa-mir-4454	4	-	163093618	163093638
AGGTCCCCTGATCCTAGTCA	ENSG00000275863	hsa-mir-7975	19	-	55123236	55123256
AGGTCCGAGCCATGCTGCAG	ENSG00000278658	hsa-mir-6826	3	-	129272190	129272210
AGGTCGGGCCCCAAGACTCG	ENSG00000284334	hsa-mir-4651	7	+	75915234	75915254
AGGTGAATGTGTCTGGGTTC	ENSG00000283881	hsa-mir-3916	1	-	247202001	247202021
AGGTGATGGTGATAAGGTCA	ENSG00000273945	hsa-mir-6853	9	+	35732966	35732986
AGGTGATGTTGGCTCAAGAA	ENSG00000283721	hsa-mir-6884	17	-	40026377	40026397
AGGTGCAGAGCTTAGCTGAT	ENSG00000207864	hsa-mir-27B	9	+	95085474	95085494
AGGTGCGCCGTATACGTCAT	NO_SITE	NO_SITE_15	NA	NA	NA	NA
AGGTGCGGGCCGGCGCGGTC	ENSG00000275238	hsa-mir-4734	17	+	38702320	38702340
AGGTGCTGAGGAGATCGTCG	ENSG00000284147	hsa-mir-3150B	8	-	95072934	95072954
AGGTGCTGGCAGGTCAGGCC	ENSG00000284585	hsa-mir-4722	16	+	88716303	88716323
AGGTGGAGGGTGGTGCCGCC	ENSG00000221120	hsa-mir-1224	3	+	184241435	184241455
AGGTGGCGCGCGTTAATCCG	NO_SITE	NO_SITE_15	NA	NA	NA	NA
AGGTGGGCTGTGGGATCAGG	ENSG00000265657	hsa-mir-3151	8	-	103154665	103154685
AGGTGGGTTTGGCGGCGGCG	ENSG00000284062	hsa-mir-4469	8	-	42896239	42896259
AGGTGTACCACGGTTCATGA	ENSG00000216035	hsa-mir-938	10	+	29602302	29602322
AGGTGTCATGATGATACAGG	ENSG00000265452	hsa-mir-3682	2	-	53849148	53849168
AGGTGTCTGTTTCTGTGTCT	ENSG00000265154	hsa-mir-151B	14	+	100109477	100109497
AGGTGTGAGGATCCGAACCC	ENSG00000284503	hsa-mir-3652	12	+	103930449	103930469
AGGTTATCGCGCGCGAACCA	NO_SITE	NO_SITE_15	NA	NA	NA	NA
AGGTTCACCACATACACTCA	ENSG00000211568	hsa-mir-670	11	-	43559683	43559703
AGGTTCCTGCTCAGAAACCA	ENSG00000211583	hsa-mir-767	X	+	152393452	152393472
AGGTTCTTTGCCATTCCTGC	ENSG00000266617	hsa-mir-3692	6	+	157529139	157529159
AGGTTGAGACAGGCAGGATT	ENSG00000265855	hsa-mir-4514	15	-	80997459	80997479
AGGTTGTACAGTTAACTCCC	ENSG00000199030	hsa-mir-LET7C	21	-	16539877	16539897
AGGTTTCAGGGCAAGAGAAA	ENSG00000263964	hsa-mir-4509-3	15	+	28490801	28490821
AGGTTTGTGCAAAAGTAATT	ENSG00000207689	hsa-mir-548A2	6	+	135239190	135239210
AGTAAAACTACTAAAAACCA	ENSG00000207583	hsa-mir-606	10	-	75552469	75552489
AGTAAAGAATGGACTCTAGG	ENSG00000265420	hsa-mir-4779	2	+	86193077	86193097
AGTAAAGCCACAGAGCCTCG	ONE_INTERGENIC_SITE	ONE_INTERGENIC_SITE_60	19	+	53390950	53390970
AGTAAAGTAGCAGCACATAA	ENSG00000283785	hsa-mir-15A	13	-	50049179	50049199
AGTAAATGGTGCTCAGGTAA	ENSG00000263634	hsa-mir-3919	3	-	159282646	159282666
AGTAATAAATAGGCAGGAGA	ENSG00000283193	hsa-mir-1243	4	-	113106905	113106925
AGTAATTCATAGTGCTTCAC	ENSG00000215966	hsa-mir-876	9	-	28863628	28863648
AGTACAAATAATACCACAGT	ENSG00000266318	hsa-mir-5692A1	7	+	97963678	97963698
AGTACAGAGAGCATCTGAAT	ENSG00000275818	hsa-mir-6818	22	+	30007078	30007098
AGTACCAATCACTAACCACA	ENSG00000207562	hsa-mir-34C	11	+	111513495	111513515
AGTACCATATGCCTTGTACT	ENSG00000264897	hsa-mir-3921	3	-	99964325	99964345
AGTACCCACCATGTACCAGT	ENSG00000265822	hsa-mir-4422	1	+	55225686	55225706
AGTACCGGTCTGTGGCCTGG	ENSG00000208018	hsa-mir-645	20	+	50585826	50585846
AGTACTGTAGCAGCACATCA	ENSG00000207779	hsa-mir-15B	3	+	160404617	160404637
AGTAGAAGCATCCCTTGCAG	ENSG00000207719	hsa-mir-623	13	+	99356154	99356174
AGTAGACAATTGTTGATCTT	ENSG00000278438	hsa-mir-7849	4	+	146408659	146408679
AGTAGGCTGAGATTGATGTC	ENSG00000263712	hsa-mir-4639	6	+	16141579	16141599
AGTAGGGCGTGGGGTTGGGT	ENSG00000265879	hsa-mir-4748	19	-	10780312	10780332
AGTAGTAAGCATCTTCTGGT	ENSG00000276147	hsa-mir-548AY	3	+	32506390	32506410
AGTAGTATTCCTAATCATGA	ENSG00000284284	hsa-mir-4712	15	-	50360364	50360384
AGTAGTGCTTTCTACTTTAT	ENSG00000284353	hsa-mir-142	17	+	58331300	58331320
AGTAGTGGCGCGCGGCGGCT	ENSG00000284436	hsa-mir-6869	20	-	1392942	1392962
AGTAGTTGGTTTGTATGAGA	ENSG00000284378	hsa-mir-1244-1	2	+	231713386	231713406
AGTAGTTTACTATGATGGGG	ENSG00000207583	hsa-mir-606	10	-	75552509	75552529
AGTAGTTTGTGCTGTTGGTC	ENSG00000199179	hsa-mir-LET7I	12	+	62603714	62603734
AGTATCCACTCCTGACCAGC	ENSG00000266617	hsa-mir-3692	6	-	157529143	157529163
AGTATGCTTAACTTGGTAGA	ENSG00000265878	hsa-mir-3914-1	7	-	71307711	71307731
AGTATGGCATGGGCACCAGG	ENSG00000266494	hsa-mir-4641	6	-	41598762	41598782
AGTATGTCCCAAACTAAGCT	ENSG00000284332	hsa-mir-1302-2	1	-	30433	30453
AGTATGTCCCAAAGATTACA	ENSG00000221091	hsa-mir-1302-5	20	+	50614715	50614735
AGTATGTCCCAAATATTGTA	ENSG00000283507	hsa-mir-1302-1	12	+	112695108	112695128
AGTATGTCCCAAATGTTGCA	ENSG00000221628	hsa-mir-1302-4	2	+	207269354	207269374
AGTATTATCTCCAAACAGCA	ENSG00000253008	hsa-mir-2355	2	+	207110010	207110030
AGTATTGGCTAGCTACCACG	ONE_INTERGENIC_SITE	ONE_INTERGENIC_SITE_13	10	-	75231500	75231520
AGTCAAAAGATTCTGGGTTA	ENSG00000263615	hsa-mir-4306	13	-	99643100	99643120
AGTCACAAGTACATGAGGGC	ENSG00000284289	hsa-mir-6820	22	-	37967593	37967613
AGTCACAATAGTGCCGAGCT	ENSG00000284269	hsa-mir-7855	14	+	64785667	64785687
AGTCACACAAGTTATAGATC	ENSG00000207976	hsa-mir-607	10	+	96828691	96828711
AGTCACACAGGTTATAGATC	ENSG00000207976	hsa-mir-607	10	-	96828740	96828760
AGTCAGAATGACCATCCCTG	ONE_INTERGENIC_SITE	ONE_INTERGENIC_SITE_87	19	+	54550143	54550163
AGTCAGACAGCCTGAGTTGG	ENSG00000264226	hsa-mir-3168	13	-	41101067	41101087
AGTCAGATATGCCATTATGT	ENSG00000274300	hsa-mir-6864	17	-	4969739	4969759
AGTCAGATGTTTGCTGCTAC	ENSG00000199153	hsa-mir-30D	8	-	134804879	134804899
AGTCAGTAGAGAGGTACCCC	ENSG00000265422	hsa-mir-4684	1	-	22719526	22719546
AGTCAGTCCGGCTGCACCCT	ENSG00000221656	hsa-mir-1225	16	+	2090233	2090253
AGTCAGTGGTCCACAACGAC	ONE_INTERGENIC_SITE	ONE_INTERGENIC_SITE_40	14	-	101948806	101948826
AGTCATATATTGGTCGAAGT	ONE_INTERGENIC_SITE	ONE_INTERGENIC_SITE_29	12	+	88491815	88491835
AGTCATCAGCAGCACTGAGC	ENSG00000265251	hsa-mir-4288	8	-	28505154	28505174
AGTCCAAAGCCACTGCAAGA	ENSG00000265902	hsa-mir-4696	11	-	74720325	74720345
AGTCCAAGTCTGACCACCTG	ENSG00000221563	hsa-mir-1269A	4	+	66276879	66276899
AGTCCAGACTAGCAGACTAG	ENSG00000275036	hsa-mir-8086	10	+	28289344	28289364
AGTCCATTCTTTACTCTAGG	ENSG00000265420	hsa-mir-4779	2	-	86193058	86193078
AGTCCCCTAGTAGTGCGTAC	ONE_INTERGENIC_SITE	ONE_INTERGENIC_SITE_25	12	+	29112508	29112528
AGTCCCTGAGCAAAGCCACT	ENSG00000265957	hsa-mir-4319	18	-	44970142	44970162
AGTCCCTTCCTTGAAGCGGT	ENSG00000252454	hsa-mir-2114	X	+	150228034	150228054
AGTCCGTCTATACGCGATAC	NO_SITE	NO_SITE_16	NA	NA	NA	NA
AGTCGACGACGACGTATCGT	NO_SITE	NO_SITE_16	NA	NA	NA	NA
AGTCGATAGGTCGGATACGC	NO_SITE	NO_SITE_16	NA	NA	NA	NA
AGTCGCTCAGTGATAACTTG	ENSG00000265660	hsa-mir-4664	8	+	143733126	143733146
AGTCGCTGCAGGTGGAGATG	ENSG00000221533	hsa-mir-1184-1	X	+	154887404	154887424
AGTCGGATGTTTACAGCGGC	ENSG00000198974	hsa-mir-30E	1	+	40754435	40754455
AGTCTAATAGGGACTAGAAA	ENSG00000266502	hsa-mir-5681A	8	-	74548570	74548590
AGTCTAGAAGGCCTTGTTGA	ENSG00000207729	hsa-mir-556	1	-	162342638	162342658
AGTCTAGACAAACAAACCCA	ENSG00000265154	hsa-mir-151B	14	-	100109426	100109446
AGTCTAGGATTCCAGGATCT	ENSG00000266015	hsa-mir-4309	14	+	102539675	102539695
AGTCTCCAGCTTGCCAAGTG	ENSG00000265993	hsa-mir-5694	14	+	67441860	67441880
AGTCTCCTTCGTGTACAGGG	ENSG00000264810	hsa-mir-4441	2	-	239085842	239085862
AGTCTGCTTTGTGCCAACAC	ENSG00000266407	hsa-mir-3157	10	-	96064357	96064377
AGTCTGGGAGTTCTTGGCAT	ENSG00000253030	hsa-mir-2116	15	+	59171204	59171224
AGTGAACGGGCGCCATCCCG	ENSG00000216077	hsa-mir-887	5	+	15935245	15935265
AGTGAAGAAAAATGTTAGGG	ENSG00000221296	hsa-mir-548T	4	+	173268161	173268181
AGTGAATGCTATACGCCCCA	ONE_INTERGENIC_SITE	ONE_INTERGENIC_SITE_39	14	-	93816242	93816262
AGTGACATTCATCCCCCGGT	ENSG00000207585	hsa-mir-181D	19	-	13874958	13874978
AGTGACTCATGTGCTGGCAG	ENSG00000265846	hsa-mir-4276	4	+	174423825	174423845
AGTGACTCCCACAACCACCA	ENSG00000266564	hsa-mir-4418	1	-	22266264	22266284
AGTGAGAGAGCAGCGTAGGA	ENSG00000274697	hsa-mir-6761	12	-	111799885	111799905
AGTGAGCACCCGGCCTCCGA	ENSG00000284129	hsa-mir-6789	19	+	2235876	2235896
AGTGAGCACGAGCTGGGTTC	ENSG00000276181	hsa-mir-6794	19	-	12852295	12852315
AGTGAGCAGCAGAGCTGCCC	ENSG00000266761	hsa-mir-3194	20	+	51452935	51452955
AGTGAGCAGTAGAATCACAT	ENSG00000207926	hsa-mir-135A1	3	+	52294273	52294293
AGTGAGCGATCGGTGCTCTG	ENSG00000208005	hsa-mir-503	X	-	134546356	134546376
AGTGAGCGTATCGGCCGTTA	NO_SITE	NO_SITE_16	NA	NA	NA	NA
AGTGAGGACATAGCTCACAG	ONE_INTERGENIC_SITE	ONE_INTERGENIC_SITE_69	19	-	53830212	53830232
AGTGAGGGGGTGCCCATGCA	ENSG00000274822	hsa-mir-6762	12	-	113291570	113291590
AGTGATAGTCTATGGTGCGT	ONE_INTERGENIC_SITE	ONE_INTERGENIC_SITE_35	13	-	103663028	103663048
AGTGATCTTAAATATTAGGT	ENSG00000221466	hsa-mir-548AJ2	X	+	38023904	38023924
AGTGCCAATATGGGAAAAGC	ENSG00000199158	hsa-mir-96	7	-	129774692	129774712
AGTGCGACCGCGGTATATCG	NO_SITE	NO_SITE_16	NA	NA	NA	NA
AGTGCGGGCGTTCCCGTTCG	ENSG00000278581	hsa-mir-6080	17	+	64780816	64780836
AGTGCGGTCGACTATCGATC	NO_SITE	NO_SITE_17	NA	NA	NA	NA
AGTGCGTACGTCCGTATACG	NO_SITE	NO_SITE_17	NA	NA	NA	NA
AGTGCGTTTCCAAGTGTGAA	ENSG00000207983	hsa-mir-613	12	+	12764670	12764690
AGTGCTAGGGATCAGGCTCA	ENSG00000265003	hsa-mir-4780	2	+	88082542	88082562
AGTGCTCTTGCGCCCGACTG	ENSG00000276622	hsa-mir-6499	5	+	151522145	151522165
AGTGCTGACAGTGCAGATAG	ENSG00000208036	hsa-mir-106B	7	-	100094044	100094064
AGTGCTGCCTTGTAGCATTC	ENSG00000199024	hsa-mir-103A2	20	+	3917532	3917552
AGTGCTGTCTTAAGAAATGA	ENSG00000221176	hsa-mir-1207	8	-	128049217	128049237
AGTGCTTAAGTACCGATGTG	ONE_INTERGENIC_SITE	ONE_INTERGENIC_SITE_143	4	+	68749702	68749722
AGTGCTTCCATGTTTGAGTG	ENSG00000199145	hsa-mir-302D	4	-	112648010	112648030
AGTGGAAAGAGCACTGGACT	ENSG00000264534	hsa-mir-378B	3	+	10330267	10330287
AGTGGAACACTATATTAATC	ENSG00000277138	hsa-mir-6509	7	-	135207035	135207055
AGTGGAATTCACAGTATTTA	ENSG00000264200	hsa-mir-4693	11	+	103849972	103849992
AGTGGACAACAGAACAATAT	ENSG00000143977	SNRPG	2	-	70288081	70288101
AGTGGACAAGTGAGGCCATG	ENSG00000263881	hsa-mir-4436B2	2	+	110284942	110284962
AGTGGACACGAGAGCGTGGA	ENSG00000207612	hsa-mir-604	10	+	29545076	29545096
AGTGGACTCTTGAACAACAC	ENSG00000207575	hsa-mir-649	22	+	21034204	21034224
AGTGGAGAGAGAAAGTTAAC	ENSG00000277264	hsa-mir-6833	6	-	32179853	32179873
AGTGGAGAGCACGCCAACTT	ONE_INTERGENIC_SITE	ONE_INTERGENIC_SITE_162	7	-	52557145	52557165
AGTGGCAATCACATGTAATT	ENSG00000207641	hsa-mir-510	X	-	147272373	147272393
AGTGGCACATGTTTGTTGTG	ENSG00000216056	hsa-mir-891A	X	-	146027809	146027829
AGTGGCCAATTCCTGAGAAA	ENSG00000283572	hsa-mir-4251	1	+	3128015	3128035
AGTGGCCACAGTGAGAAAGC	ENSG00000264005	hsa-mir-4314	17	+	8088103	8088123
AGTGGCTCAGGTTCGTTGCA	ENSG00000216056	hsa-mir-891A	X	+	146027860	146027880
AGTGGCTTCCACAAAGAAAG	ENSG00000265215	hsa-mir-4269	2	-	239305504	239305524
AGTGGCTTTCCTGACACGGA	ENSG00000263926	hsa-mir-4462	6	-	37555383	37555403
AGTGGGGAGACCAGAAATCT	ENSG00000264386	hsa-mir-4513	15	+	74788696	74788716
AGTGGGGCTGACAGGGCAGA	ENSG00000275259	hsa-mir-6511A1	16	+	14925966	14925986
AGTGGGGCTGCTGTTATCTG	ENSG00000284155	hsa-mir-194-2	11	-	64891371	64891391
AGTGGTCCGGAGATTTGTGC	ENSG00000221604	hsa-mir-1293	12	+	50234168	50234188
AGTGGTGGACTGCCCTGATC	ENSG00000221355	hsa-mir-1288	17	+	16282070	16282090
AGTGGTGGGAACGACAAACA	ENSG00000137154	RPS6	9	-	19378884	19378904
AGTGGTGGTTGCCGCGGCGT	ENSG00000273606	hsa-mir-6776	17	+	2692890	2692910
AGTGGTTACACGACTATCAA	ONE_INTERGENIC_SITE	ONE_INTERGENIC_SITE_16	11	-	7726932	7726952
AGTGTAACAGCAACTCCATG	ENSG00000207624	hsa-mir-194-1	1	-	220118213	220118233
AGTGTACAGTGCCTTTCACA	ENSG00000207871	hsa-mir-513B	X	-	147199112	147199132
AGTGTAGATCAAACGCATAA	ENSG00000266052	hsa-mir-4500	13	-	87618695	87618715
AGTGTAGCTCCTAACGCAGT	ONE_INTERGENIC_SITE	ONE_INTERGENIC_SITE_45	16	+	29223202	29223222
AGTGTAGTGCCCTACTCCAG	ENSG00000207589	hsa-mir-508	X	-	147236998	147237018
AGTGTATCACATGCAGTATT	ENSG00000221269	hsa-mir-1302-8	9	-	97363619	97363639
AGTGTCAACGTGACGCTCAA	ENSG00000221662	hsa-mir-1290	1	+	18897148	18897168
AGTGTCCTTAGAGTCTCCAG	ENSG00000263615	hsa-mir-4306	13	+	99643085	99643105
AGTGTCGACGCATTCGACGG	NO_SITE	NO_SITE_17	NA	NA	NA	NA
AGTGTCTGGATTTCCTAGAA	ENSG00000284410	hsa-mir-6733	1	-	43171653	43171673
AGTGTGCAGTGCCTTTCACA	ENSG00000207984	hsa-mir-513A2	X	-	147225915	147225935
AGTGTTCAAGTCTACATGGA	ENSG00000263642	hsa-mir-4802	4	-	40502069	40502089
AGTGTTCTACTCCTCATGGA	ENSG00000207609	hsa-mir-491	9	-	20716136	20716156
AGTGTTGAAATCTACGCATA	ONE_INTERGENIC_SITE	ONE_INTERGENIC_SITE_135	3	+	132996105	132996125
AGTGTTGAGAGGCGGAGACT	ENSG00000207547	hsa-mir-25	7	-	100093623	100093643
AGTGTTGTTAAGGCATGTTC	ENSG00000221371	hsa-mir-1265	10	+	14436619	14436639
AGTGTTTCACTTGCTACCCT	ENSG00000276961	hsa-mir-7848	8	-	133046513	133046533
AGTTAAACGCGATTCGTCGG	NO_SITE	NO_SITE_17	NA	NA	NA	NA
AGTTAAATCTGAAGTCCAAG	ENSG00000265878	hsa-mir-3914-1	7	+	71307770	71307790
AGTTAAGCATACTCATTAGA	ENSG00000265878	hsa-mir-3914-1	7	+	71307732	71307752
AGTTAATCGTACGACGCCCG	NO_SITE	NO_SITE_17	NA	NA	NA	NA
AGTTACTTTATAGCCATACC	ENSG00000198995	hsa-mir-340	5	-	180015316	180015336
AGTTATAGAAAAACGCCCCC	ENSG00000207869	hsa-mir-498	19	-	53674243	53674263
AGTTATCACGGGCCCATTGA	ENSG00000264056	hsa-mir-5685	6	-	53277036	53277056
AGTTATCACTGAGCGACTTC	ENSG00000265660	hsa-mir-4664	8	-	143733110	143733130
AGTTATCCTTGGTATCCGTT	ENSG00000266449	hsa-mir-3713	15	+	76586654	76586674
AGTTCAAGTGGGAAAAAACA	ENSG00000283672	hsa-mir-4678	10	+	87503888	87503908
AGTTCAGGTACTCTGGACAG	ENSG00000284152	hsa-mir-6758	12	-	57512746	57512766
AGTTCCTGAGACAGGAAACA	ENSG00000265418	hsa-mir-4261	2	-	10192635	10192655
AGTTCGCAAGTGCTTCGAGT	ONE_INTERGENIC_SITE	ONE_INTERGENIC_SITE_116	2	+	100534503	100534523
AGTTCGGATCTACGGGTTTG	ENSG00000207994	hsa-mir-100	11	+	122152296	122152316
AGTTCTGAGCACAGTACACT	ENSG00000263746	hsa-mir-4277	5	-	1708840	1708860
AGTTCTGAGCAGAGCCTTAA	ENSG00000265919	hsa-mir-4280	5	-	87114922	87114942
AGTTCTGCTGTTCTGACTCT	ENSG00000283419	hsa-mir-6874	7	-	5711845	5711865
AGTTGAATATAGAATGCTCT	ENSG00000264725	hsa-mir-3129	2	+	189133038	189133058
AGTTGACAGAGGCTGCCATG	ONE_INTERGENIC_SITE	ONE_INTERGENIC_SITE_95	19	-	54868054	54868074
AGTTGAGACCAGGAACAGTG	ONE_INTERGENIC_SITE	ONE_INTERGENIC_SITE_62	19	-	53641287	53641307
AGTTGATGCAAAAATAATCG	ENSG00000207956	hsa-mir-579	5	+	32394394	32394414
AGTTGCATTGCATGTTCTGG	ENSG00000207932	hsa-mir-33A	22	+	41900975	41900995
AGTTGTATTGTTGTGGGGTA	ENSG00000271886	hsa-mir-98	X	-	53556294	53556314
AGTTTAGAGATGCACCAACC	ENSG00000207597	hsa-mir-490	7	+	136903244	136903264
AGTTTAGCGTCAACACTTGC	ENSG00000207633	hsa-mir-505	X	-	139924172	139924192
AGTTTATGCAAGATGCCCAT	ENSG00000278617	hsa-mir-8074	19	-	51206983	51207003
AGTTTCATGTTGTTGGGCCT	ENSG00000210741	hsa-mir-196A1	17	-	48632532	48632552
AGTTTCCACACCTGAAAACT	ENSG00000266509	hsa-mir-3934	6	-	33698150	33698170
AGTTTCTACTTAGCTTTCTA	ENSG00000283676	hsa-mir-5087	1	-	148334549	148334569
AGTTTGAGAGCAATCGTCTA	ENSG00000207869	hsa-mir-498	19	+	53674310	53674330
AGTTTGGACATAGTGTGGCT	ENSG00000277904	hsa-mir-7850	19	+	2630739	2630759
AGTTTGGATGTAGTGTGGCT	ENSG00000277904	hsa-mir-7850	19	-	2630770	2630790
AGTTTGTCTGTCATTTCTTT	ENSG00000207590	hsa-mir-215	1	-	220117889	220117909
ATAAAACCAGAAAGCCCAAA	ENSG00000207721	hsa-mir-186	1	+	71067686	71067706
ATAAAATTTAAGAAAAGCCA	ENSG00000221264	hsa-mir-1284	3	+	71542045	71542065
ATAAACCGTGTAAACGAACA	ONE_INTERGENIC_SITE	ONE_INTERGENIC_SITE_170	8	+	130721267	130721287
ATAAAGAAGCATGTGGCCTC	ENSG00000207604	hsa-mir-206	6	-	52144360	52144380
ATAAAGCTTCTTCAGGAAGC	ENSG00000283797	hsa-mir-29B1	7	-	130877532	130877552
ATAAAGGAAGTTAGGCTGAG	ENSG00000284399	hsa-mir-3184	17	+	30117096	30117116
ATAAAGTATTGCACTTGTCC	ENSG00000284538	hsa-mir-92A2	X	-	134169555	134169575
ATAAAGTCACTTAACTTTCC	ENSG00000207963	hsa-mir-569	3	+	171106683	171106703
ATAAATAACATAAACATAGA	ENSG00000283279	hsa-mir-376C	14	-	101039710	101039730
ATAAATAATGTACTCATAGA	ENSG00000283588	hsa-mir-376A1	14	-	101040803	101040823
ATAAATAATTATCTGTGTGA	ENSG00000266649	hsa-mir-3126	2	-	69103743	69103763
ATAAATGAAGCTGAATGAGG	ENSG00000277569	hsa-mir-6134	X	-	28495592	28495612
ATAAATTAAATTTATATTAC	ENSG00000283550	hsa-mir-2054	4	-	125507264	125507284
ATAAATTAAGCGAACACAGC	ENSG00000207742	hsa-mir-487A	14	-	101052473	101052493
ATAACAATGTCTCACGCTAG	ONE_INTERGENIC_SITE	ONE_INTERGENIC_SITE_54	18	-	2014222	2014242
ATAACATGATTACGCTGCGT	ONE_INTERGENIC_SITE	ONE_INTERGENIC_SITE_5	1	+	143566672	143566692
ATAACATTCTTCTATCAGGT	ENSG00000221214	hsa-mir-548E	10	-	110989006	110989026
ATAACCACACGATAACACCA	ONE_INTERGENIC_SITE	ONE_INTERGENIC_SITE_57	19	-	53273917	53273937
ATAAGCCTCGGTGTCCTACG	ENSG00000274115	hsa-mir-6081	9	-	95065385	95065405
ATAAGGAAATAAACTCAGGG	ENSG00000283435	hsa-mir-1321	X	+	85835834	85835854
ATAAGGAGGATAGGGAACAC	ENSG00000264297	hsa-mir-4433B	2	+	64340845	64340865
ATAAGGCTCCCGTCCATTAC	ENSG00000216060	hsa-mir-934	X	-	136550940	136550960
ATAAGGCTTCTGTCTACTAC	ENSG00000216060	hsa-mir-934	X	+	136550899	136550919
ATAAGTTTGTGTGCATTTGC	ENSG00000215939	hsa-mir-873	9	-	28888947	28888967
ATAATAATGAAGTACAACTT	ENSG00000264658	hsa-mir-4798	4	+	7310458	7310478
ATAATACTCGCTCGCGTTAA	NO_SITE	NO_SITE_18	NA	NA	NA	NA
ATAATCCCGATCCGATCGGT	NO_SITE	NO_SITE_18	NA	NA	NA	NA
ATAATCGGACCCATTTAAAC	ENSG00000265345	hsa-mir-5188	12	+	124915625	124915645
ATAATCGTAGCCCTCGAACG	NO_SITE	NO_SITE_18	NA	NA	NA	NA
ATAATCTCAAGTCTTCAGGT	ENSG00000265917	hsa-mir-3685	12	-	95309942	95309962
ATAATGTGTCTCTTGTGTTA	ENSG00000283931	hsa-mir-18B	X	-	134170108	134170128
ATAATTGCAAATCCAGAGAG	ENSG00000263690	hsa-mir-548D2	17	-	67471586	67471606
ATAATTTCAAAAAGTCCCCC	ENSG00000199051	hsa-mir-361	X	-	85903661	85903681
ATAATTTGGTAATATATGTA	ENSG00000221393	hsa-mir-1302-6	7	-	18127288	18127308
ATACAATATTTATTGTGTAA	ENSG00000272380	hsa-mir-3976	18	-	5840758	5840778
ATACACTGCCTACCTGATTC	ENSG00000207728	hsa-mir-449B	5	+	55170734	55170754
ATACAGAGGGCAATCAGGAC	ENSG00000284517	hsa-mir-6873	6	-	33287260	33287280
ATACAGATAGAGTGCAGACC	ENSG00000207800	hsa-mir-504	X	+	138667772	138667792
ATACAGTCCTCGCCGACCAT	ONE_INTERGENIC_SITE	ONE_INTERGENIC_SITE_46	16	-	35729777	35729797
ATACATATGACCAAGCACAG	ONE_INTERGENIC_SITE	ONE_INTERGENIC_SITE_73	19	+	54067158	54067178
ATACATATTCAAAATGTATG	ENSG00000207749	hsa-mir-299	14	-	101023818	101023838
ATACATTTATATTACATATT	ENSG00000207755	hsa-mir-450A2	X	+	134540566	134540586
ATACCCTGTATAGGTCGCAT	ONE_INTERGENIC_SITE	ONE_INTERGENIC_SITE_157	6	-	65971070	65971090
ATACCGAAGGTGTTCAAATT	ENSG00000265986	hsa-mir-4735	1	+	196582469	196582489
ATACCTGTGACCTATGGAAT	ENSG00000283926	hsa-mir-192	11	+	64891172	64891192
ATACGAAGATATCGCGTACG	NO_SITE	NO_SITE_18	NA	NA	NA	NA
ATACGCCACACCGCGTCGTT	NO_SITE	NO_SITE_18	NA	NA	NA	NA
ATACGCGACAGCGATTCGAC	NO_SITE	NO_SITE_19	NA	NA	NA	NA
ATACGGACGGCTAGTGGACC	ENSG00000199012	hsa-mir-412	14	-	101065512	101065532
ATACGGATACCACACAAATT	ENSG00000207744	hsa-mir-10B	2	-	176150347	176150367
ATACGGCAATTGTATTAGGT	ENSG00000221436	hsa-mir-548F3	5	+	110513835	110513855
ATACGTGTCAACTGTTAGGT	ENSG00000265301	hsa-mir-548AD	2	+	35471411	35471431
ATACTACTTCAAATATCACA	ENSG00000264580	hsa-mir-5692B	21	+	42950948	42950968
ATACTACTTCCAATGTCGCA	ENSG00000266287	hsa-mir-3683	7	+	7067029	7067049
ATACTCACGTGAGAGGTCCT	ENSG00000265539	hsa-mir-3164	11	-	69083259	69083279
ATACTCTGTCACTTTACTTT	ENSG00000264623	hsa-mir-4796	3	-	114743496	114743516
ATACTCTTTAAGTGATCTAA	ENSG00000221502	hsa-mir-1245A	2	+	188978144	188978164
ATACTGAGGGTTAGTGGACC	ENSG00000211582	hsa-mir-758	14	-	101026084	101026104
ATACTGCATCAGGAACTGAT	ENSG00000207548	hsa-mir-217	2	-	55983027	55983047
ATAGAAAGTGAACACCTCAC	ENSG00000207959	hsa-mir-656	14	-	101066743	101066763
[truncated: 7,436 more rows]
