# Supplementary material for: CRISPR-Cas9 screens reveal common essential miRNAs in human cancer cell lines
Source: Genome Med. 2024 Jun 17;16:82. doi: 10.1186/s13073-024-01341-4 (PMC11181638; doi:10.1186/s13073-024-01341-4)
Supplement: Supplementary file 3 — Additional file 3: Table S2. BAGEL2 and MAGeCK RRA output for 47 human cancer cell lines screened with the lentiG-miR library. [file 13073_2024_1341_MOESM3_ESM.xlsx]

## Sheet: A204
Gene

## Sheet: A375
Gene

## Sheet: BEN-MEN
Gene

## Sheet: BT12
Gene

## Sheet: BT16
Gene

## Sheet: CHLA06
Gene

## Sheet: CHLA259
Gene

## Sheet: D425
Gene

## Sheet: DAOY
Gene

## Sheet: DU145
Gene

[truncated: 35 more sheets: G401, GS2, GS9, H1048, HAT29, HCC1143, HCT116, HELA, HepG2, HL60, HT1080, Huh7, JVM2, JVM3, KMH2, LN18, LN229, LNZ308, MCF7, Mel1617 …]
