# Supplementary material for: CRISPR-Cas9 screens reveal common essential miRNAs in human cancer cell lines
Source: Genome Med. 2024 Jun 17;16:82. doi: 10.1186/s13073-024-01341-4 (PMC11181638; doi:10.1186/s13073-024-01341-4)
Supplement: Supplementary file 4 — Additional file 4: Table S3. Common essential miRNAs according to the 90th percentile average method. [file 13073_2024_1341_MOESM4_ESM.xlsx]

## Sheet: miRNA CEGs FiPer average
MIR1185-1
MIR1233-1
MIR1233-2
MIR1255B-1
MIR1255B-2
MIR1267
MIR1299
MIR1302-2
MIR151A
MIR1973
MIR199A-1
MIR3134
MIR3135B
MIR3674
MIR374A
MIR4428
MIR4430
MIR4448
MIR4454
MIR4666B
MIR4683
MIR4716
MIR4739
MIR4785
MIR4788
MIR4800
MIR483
MIR5001
MIR548AC
MIR548AG-1
MIR548AJ-1
MIR548AX
MIR548I-1
MIR548N
MIR5692A-1
MIR5692A-2
MIR5692C-1
MIR6165
MIR622
MIR645
MIR663A
MIR6807
MIR6820
MIR6859-2
MIR6859-3
MIR6859-4
MIR708
MIR7975
MIR8078
